# Supplementary material for: Relationship between early language skills and the development of inattention/hyperactivity symptoms during the preschool period: Results of the EDEN mother-child cohort
Source: BMC Psychiatry. 2016 Nov 8;16:380. doi: 10.1186/s12888-016-1091-3 (PMC5100106; doi:10.1186/s12888-016-1091-3)
Supplement: Additional file 2: — The dataset supporting the conclusion of this article. (XLSX 148 kb) [file 12888_2016_1091_MOESM2_ESM.xlsx]

## Sheet: Feuil1
sex	Semantic fluency (ELOLA)	Word and nonword repetition (ELOLA)	Sentence repetition (NEPSY)	Picture naming (ELOLA)	Comprehension of instructions (NEPSY)	Non Words Repetition (NEPSY)	Sentence Repetition (NEPSY)	Information (WPPSI-3)	Vocabulary (WPPSI-3)	Word Reasoning (WPPSI-3)	Emotional symptoms score at 3	Conduct problems score at 3	Hyperactivity/inattention symptoms score at 3	Peer relationship problems score at 3	Prosocial behavior score at 3	Emotional symptoms score at 5	Conduct problems score at 5	Hyperactivity/inattention symptoms score at 5	Peer relationship problems score at 5	Prosocial behavior score at 5
1	999	999	999	999	999	41	20	25	31	21	6	10	6	3	10	8	10	5	2	11
1	0	999	999	5	5	21	17	22	26	16	8	6	1	5	13	7	6	3	2	14
0	4	999	999	7	8	999	999	999	999	999	8	5	4	3	13	999	999	999	999	999
0	999	999	999	999	999	999	999	999	999	999	7	7	6	4	9	999	999	999	999	999
0	10	1	0	3	5	17	999	999	999	999	8	8	7	3	8	999	999	999	999	999
1	999	999	999	5	999	27	14	22	27	12	6	5	7	2	13	7	4	4	1	14
0	6	10	5	8	10	999	999	999	999	999	6	3	1	1	15	999	999	999	999	999
1	999	999	999	999	999	999	999	999	999	999	999	999	999	999	10	999	999	999	999	999
1	5	4.5	12	6	12	40	26	29	33	22	6	4	3	1	13	10	8	6	7	10
1	999	999	999	999	999	30	15	25	27	19	999	999	999	999	999	5	7	7	1	15
1	2	999	999	5	8	24	16	24	20	15	5	3	4	2	12	5	4	4	3	13
1	4	999	999	8	13	22	999	21	24	17	6	5	3	3	13	7	4	2	2	13
1	2	6.5	5	5	11	28	999	21	19	12	5	7	4	2	12	6	5	2	2	15
0	2	4	8	8	8	20	10	20	25	8	6	6	3	2	12	999	999	999	999	999
0	4	1.5	0	4	6	30	22	23	24	13	11	6	6	3	13	9	6	7	3	15
1	9	8	12	9	7	40	18	23	24	15	8	10	1	1	14	7	6	1	2	14
0	16	9	11	9	13	38	16	28	29	12	9	6	6	4	12	10	6	2	3	14
1	1	8	5	7	6	30	15	26	28	14	7	8	4	2	13	7	4	5	3	15
0	4	8.5	12	9	9	29	19	30	33	16	8	7	7	1	13	8	5	4	2	14
1	999	999	999	999	999	28	10	22	17	14	999	999	999	999	999	10	7	5	5	11
0	5	8.5	4	10	12	18	10	24	26	20	9	8	6	3	10	10	3	4	2	14
0	3	5	7	4	999	999	999	999	999	999	8	8	6	2	14	999	999	999	999	999
0	999	999	999	999	999	33	14	25	31	13	5	5	5	1	11	5	6	4	5	14
0	4	6.5	7	7	11	33	16	22	30	15	8	5	2	2	15	999	999	999	999	999
1	2	2	2	5	0	20	14	20	26	19	7	7	4	3	12	6	5	3	1	11
0	2	4.5	7	7	3	999	999	999	999	999	11	6	3	2	15	999	999	999	999	999
0	999	999	999	999	999	999	999	999	999	999	999	999	999	999	999	7	3	1	1	14
1	999	5.5	999	8	7	33	13	24	21	15	6	10	3	3	13	8	9	4	6	12
0	5	11.5	12	9	13	37	12	26	22	16	6	4	3	2	14	10	6	4	4	15
1	4	12	12	7	12	43	21	27	36	21	7	4	4	2	12	11	3	9	1	14
0	6	8.5	4	6	10	33	11	24	21	15	8	6	6	2	8	9	6	4	1	8
1	7	9	9	9	12	999	999	999	999	999	6	6	3	2	13	5	6	2	2	15
1	10	11.5	9	9	9	999	999	999	999	999	5	7	7	1	13	999	999	999	999	999
0	4	10	11	8	11	37	21	29	34	19	7	7	2	2	14	8	3	2	2	15
1	4	9	10	6	9	30	18	25	31	15	9	5	7	1	14	7	4	6	2	15
1	8	4	8	7	6	45	18	25	24	22	7	5	2	2	15	5	3	1	1	14
1	3	6	5	8	9	20	17	27	23	19	6	5	5	1	13	11	5	3	1	14
0	8	8.5	5	7	13	999	999	999	999	999	6	9	8	2	13	999	999	999	999	999
1	999	1	7	6	8	33	17	25	23	12	6	3	3	1	14	5	3	1	1	15
0	8	999	999	3	0	37	23	24	18	16	8	4	5	2	11	999	999	999	999	999
1	5	5	999	7	9	22	999	22	28	15	5	10	4	3	8	5	6	2	2	14
0	999	999	999	999	999	999	999	999	999	999	999	999	999	999	999	9	7	8	6	14
1	8	3	8	8	10	33	17	26	34	21	8	3	1	6	12	6	3	1	4	15
1	7	12	11	8	12	33	21	30	36	27	6	4	7	1	13	5	3	4	1	15
0	13	8	8	8	11	33	14	24	20	19	6	8	1	1	13	6	4	4	3	15
1	13	8.5	9	7	10	36	21	25	21	22	5	3	5	2	14	7	3	5	3	15
0	14	7.5	9	7	9	20	11	20	22	20	6	5	4	2	15	5	3	3	2	14
0	999	999	999	999	999	999	999	999	999	999	7	8	2	1	12	999	999	999	999	999
0	999	999	999	7	10	999	999	999	999	999	8	4	3	1	14	999	999	999	999	999
0	4	1	3	3	6	16	10	25	25	17	7	10	7	2	12	8	3	4	2	14
0	999	999	999	999	999	999	999	999	999	999	999	999	999	999	999	7	5	3	2	14
1	999	0	999	5	5	999	999	999	999	999	9	11	5	7	8	999	999	999	999	999
1	999	999	999	999	999	999	999	999	999	999	999	999	999	999	999	8	5	4	1	14
1	4	4.5	5	5	6	17	12	24	15	16	7	6	6	1	14	7	9	4	2	15
1	3	1	6	4	8	999	999	999	999	999	6	3	1	1	14	5	3	3	3	14
0	999	999	999	999	999	41	20	30	38	23	999	999	999	999	999	8	3	4	1	15
0	4	8	12	8	12	999	999	999	999	999	5	5	6	3	12	999	999	999	999	999
0	3	11	6	9	12	16	11	28	19	15	7	6	2	3	13	5	3	2	3	14
0	13	8.5	10	9	11	999	999	999	999	999	7	6	5	2	14	999	999	999	999	999
1	9	4	999	10	12	999	999	999	999	999	8	5	4	2	11	999	999	999	999	999
1	0	6.5	1	5	3	21	13	23	27	14	5	6	2	2	15	6	10	1	2	11
1	8	11	6	9	7	34	20	26	27	19	6	8	4	3	12	7	8	4	3	14
0	0	8	4	4	2	40	16	20	27	13	7	7	4	1	12	7	7	6	1	15
0	999	999	999	999	999	999	999	999	999	999	999	999	999	999	999	6	5	2	1	15
0	9	12	7	7	11	999	999	999	999	999	6	6	3	5	13	999	999	999	999	999
0	999	999	999	999	999	999	999	999	999	999	6	7	3	4	14	5	10	2	3	13
0	8	11.5	13	9	12	38	23	29	36	23	12	8	2	7	13	11	6	1	4	14
1	3	9.5	6	7	10	999	999	999	999	999	5	5	4	2	15	999	999	999	999	999
1	5	10.5	6	7	11	999	999	999	999	999	9	7	5	5	10	10	11	5	4	7
1	8	7	7	6	11	30	16	21	20	11	8	9	6	0	12	9	6	7	2	15
1	7	8	12	8	7	999	999	999	999	999	5	6	1	4	12	999	999	999	999	999
1	11	6	7	7	11	37	16	27	33	24	9	6	6	2	14	11	5	5	1	15
0	4	8	8	7	7	17	11	25	20	10	8	8	5	1	13	8	8	4	1	13
0	3	8.5	9	7	12	999	999	999	999	999	6	3	7	2	14	999	999	999	999	999
1	2	3.5	9	4	9	999	999	999	999	999	6	8	3	1	11	999	999	999	999	999
1	999	999	999	999	999	999	999	999	999	999	6	3	3	3	12	5	4	3	2	13
0	11	10	12	999	11	41	23	31	39	25	9	8	4	6	10	8	6	6	2	11
1	5	1	3	4	8	26	17	22	23	15	6	6	4	1	13	5	6	4	1	14
1	1	0	1	0	6	38	16	27	32	21	8	6	6	3	12	8	6	2	2	14
0	9	5.5	6	7	7	24	15	24	27	17	5	6	3	1	13	5	4	1	2	15
0	8	11.5	12	8	12	999	999	999	999	999	999	999	999	999	999	999	999	999	999	999
0	11	12	13	8	13	41	21	30	27	20	8	6	3	3	11	11	4	2	3	11
1	8	10	6	6	10	28	18	26	31	18	6	7	3	2	14	9	6	3	1	13
1	9	8	8	8	3	30	17	25	21	15	7	6	6	1	12	5	10	9	6	14
0	4	8.5	7	8	9	999	999	999	999	999	6	5	3	1	15	6	3	1	1	15
1	5	9	8	8	8	24	14	24	25	19	5	7	2	1	14	6	7	7	1	15
1	6	3.5	10	8	11	24	15	30	33	21	5	6	6	2	15	6	6	4	3	15
1	13	11	12	7	10	999	999	999	999	999	11	7	7	2	12	999	999	999	999	999
1	5	7.5	7	9	8	32	14	25	24	17	6	4	4	2	14	5	3	4	4	14
0	999	999	999	999	999	999	999	999	999	999	6	6	2	1	12	8	4	2	1	14
0	999	999	999	999	999	999	999	999	999	999	999	999	999	999	999	12	7	7	3	15
0	6	11	6	6	7	28	16	23	25	10	6	10	10	4	13	8	10	11	5	15
1	9	10	11	9	8	999	999	999	999	999	10	7	7	1	14	999	999	999	999	999
0	999	999	999	999	999	999	999	999	999	999	7	11	5	4	15	5	7	2	2	12
1	0	0	3	6	7	999	999	999	999	999	5	5	5	2	13	7	4	2	2	15
1	12	10	11	8	11	32	17	27	24	19	7	5	2	2	15	6	3	4	2	14
0	6	6	9	6	11	25	12	25	26	17	5	5	2	3	14	5	3	5	1	15
0	999	999	2	999	0	23	11	22	17	14	9	5	1	1	14	7	3	1	1	15
0	3	7	13	7	10	41	24	27	19	19	999	999	999	999	15	11	6	1	1	15
0	5	4.5	6	9	12	30	15	29	37	22	8	8	7	5	10	7	5	2	4	11
1	16	9.5	10	5	11	25	17	25	30	19	9	5	3	5	14	11	3	999	1	13
0	10	9.5	12	8	3	999	999	999	999	999	7	6	5	2	14	999	999	999	999	999
0	12	11.5	6	7	12	999	999	999	999	999	8	5	3	1	14	999	999	999	999	999
1	999	999	999	999	999	999	999	999	999	999	8	7	3	2	15	999	999	999	999	999
0	7	10.5	10	7	9	37	20	25	28	21	7	12	1	1	13	8	9	4	1	11
1	6	5	10	4	11	18	12	24	22	11	10	5	7	2	14	11	6	4	2	15
1	8	4.5	3	9	9	13	12	21	27	18	6	12	8	2	10	6	7	3	1	12
0	7	11	5	8	10	22	15	27	18	15	11	4	8	2	12	12	4	4	4	15
0	3	5.5	4	6	6	13	13	21	22	9	6	7	4	2	14	6	7	4	3	14
1	8	999	999	6	9	999	17	999	999	999	5	4	1	3	12	10	6	1	5	15
1	13	11	5	8	13	32	17	29	31	24	6	8	3	2	11	10	7	3	3	15
1	8	11.5	8	8	10	999	999	999	999	999	5	6	2	2	14	999	999	999	999	999
1	5	10	8	7	9	22	16	22	25	19	6	4	6	5	15	7	3	5	2	15
0	6	9.5	6	10	12	29	13	27	27	19	6	9	6	3	11	7	10	7	1	12
0	13	8.5	8	6	10	999	999	999	999	999	8	7	3	11	13	999	999	999	999	999
0	1	0.5	4	3	7	13	8	18	13	4	6	7	5	2	14	5	6	3	1	13
1	3	10	9	9	7	36	20	999	999	999	5	3	4	1	11	5	5	4	1	13
1	7	5.5	8	8	9	999	999	999	999	999	5	4	6	1	13	999	999	999	999	999
1	10	8.5	6	9	13	23	18	999	999	999	5	8	7	3	13	10	5	3	1	14
0	14	4.5	8	9	13	38	14	25	31	17	6	5	3	4	14	999	999	999	999	999
1	999	999	11	999	10	29	17	26	34	20	6	5	2	1	13	5	4	2	1	15
0	13	0	6	7	11	999	999	999	999	999	7	5	3	2	13	999	999	999	999	999
0	7	8	8	6	9	999	999	999	999	999	8	3	2	3	14	999	999	999	999	999
0	12	8.5	5	10	10	20	14	25	28	21	7	6	8	1	13	7	3	5	1	15
1	0	0	2	3	3	999	999	999	999	999	5	7	3	5	14	8	6	3	2	13
0	13	11.5	10	9	7	999	999	999	999	999	6	6	1	1	11	999	999	999	999	999
0	7	12	8	9	13	32	16	999	999	999	8	5	5	3	14	5	4	3	2	12
1	7	7.5	2	7	12	999	999	999	999	999	7	8	3	3	14	999	999	999	999	999
1	999	999	999	999	999	33	18	26	22	21	999	999	999	999	999	5	6	3	1	15
0	10	7	8	6	10	29	17	25	19	13	8	5	4	2	15	10	4	6	3	15
1	9	3	3	7	8	15	8	18	24	14	9	9	8	3	12	10	12	10	4	11
0	999	999	999	999	999	999	999	999	999	999	6	7	3	5	14	8	9	5	5	15
0	6	7	2	6	10	23	14	24	22	12	9	3	5	1	14	9	3	6	2	15
0	3	2.5	4	10	13	24	9	23	24	14	5	6	2	1	13	6	3	1	1	15
0	11	11.5	6	8	9	17	16	24	21	16	8	3	5	2	14	7	3	4	4	14
0	999	999	999	999	999	999	999	999	999	999	7	5	1	1	14	7	4	1	1	13
0	7	0	7	6	10	999	999	999	999	999	5	7	3	2	14	999	999	999	999	999
1	6	9.5	5	9	6	999	999	999	999	999	12	8	9	1	10	13	9	10	2	9
1	8	10	8	8	11	37	22	24	23	19	5	3	3	3	15	5	5	3	2	14
0	5	5	5	5	9	33	16	22	21	13	10	11	5	3	12	15	4	3	1	15
1	10	12	8	7	12	40	24	30	19	20	5	6	3	3	14	9	9	6	4	14
0	9	10.5	12	8	13	40	20	30	32	20	5	3	5	4	11	7	3	3	4	12
1	3	7.5	5	7	5	20	16	22	25	9	5	5	3	2	14	5	4	6	3	13
0	5	11	10	7	4	28	20	24	31	14	9	10	5	2	11	7	9	4	3	13
0	11	3	5	6	9	27	18	24	29	14	5	6	6	1	12	6	6	4	1	14
0	999	9.5	5	8	9	27	15	24	14	17	5	6	5	1	13	6	3	3	1	14
0	15	8.5	11	9	12	29	24	999	999	999	7	5	7	1	10	6	3	3	1	15
1	11	4.5	9	8	13	999	999	999	999	999	6	3	1	5	14	5	3	1	2	14
0	6	8	5	8	6	12	11	23	22	6	9	7	6	1	13	7	4	2	1	15
0	10	7	7	8	10	999	999	999	999	999	7	6	3	1	15	999	999	999	999	999
0	7	8	6	8	6	30	17	26	27	20	8	6	3	2	13	7	4	1	1	15
1	6	8	8	7	12	27	999	24	34	17	12	5	4	4	12	9	5	2	2	11
0	7	12	12	6	13	999	999	999	999	999	6	5	4	4	12	999	999	999	999	999
1	3	1	5	6	6	17	15	22	21	12	6	8	9	2	11	5	5	6	1	13
1	2	8.5	14	7	11	44	18	23	19	12	6	5	2	1	15	6	4	3	1	13
0	19	11.5	14	9	11	999	999	999	999	999	5	5	3	2	14	999	999	999	999	999
0	4	8.5	5	7	11	27	16	27	10	16	9	4	8	5	10	999	999	999	999	999
1	999	999	999	999	9	21	13	26	26	17	8	5	4	2	15	999	999	999	999	999
0	0	2.5	2	5	9	13	9	26	23	7	5	5	3	2	10	5	6	1	1	11
0	10	12	12	7	11	42	25	27	31	20	7	3	1	3	14	8	3	1	1	14
0	999	999	999	999	999	22	13	25	22	19	6	8	4	2	14	6	3	6	1	15
1	5	4	8	6	10	27	20	24	29	21	5	11	3	4	14	5	6	6	2	13
1	9	5.5	8	7	10	999	999	999	999	999	5	8	2	4	14	5	6	3	1	15
0	5	8	11	7	13	35	23	29	30	22	8	6	3	1	14	8	5	1	2	15
1	2	8.5	6	6	7	33	17	25	20	12	7	7	4	2	14	6	7	4	3	13
1	4	8.5	8	6	9	999	999	999	999	999	6	4	3	1	15	999	999	999	999	999
0	999	999	999	999	999	17	11	24	24	14	999	999	999	999	999	5	3	3	1	15
0	6	8.5	7	9	7	36	19	29	32	15	5	6	1	2	12	5	3	1	1	15
1	0	999	999	6	11	17	15	28	28	22	6	7	2	3	10	7	5	4	1	13
0	5	7	10	10	10	25	17	25	30	20	7	7	1	4	14	6	4	1	2	15
0	0	0.5	0	4	7	999	999	999	999	999	6	8	10	3	11	999	999	999	999	999
1	4	10	8	6	8	28	14	23	20	16	6	5	5	3	13	7	4	2	4	14
1	5	6.5	8	9	11	999	999	999	999	999	7	6	6	3	14	999	999	999	999	999
0	8	7	4	7	2	16	16	26	25	18	999	999	999	999	999	5	6	4	1	14
0	999	999	999	6	5	22	16	999	999	12	7	6	8	3	14	6	3	8	2	15
1	0	9.5	7	3	5	31	16	24	22	11	6	4	3	2	13	8	4	1	2	15
0	11	11	10	8	13	31	18	28	34	22	9	4	2	3	13	7	3	3	1	15
1	8	11	6	7	12	999	999	999	999	999	7	7	8	2	13	999	999	999	999	999
1	4	7.5	4	7	6	999	999	999	999	999	7	3	4	3	14	999	999	999	999	999
1	999	999	999	999	999	999	999	999	999	999	5	5	4	1	14	6	5	3	1	15
1	7	8	9	7	12	25	16	27	31	19	8	7	3	2	12	6	5	1	4	12
1	14	12	12	7	13	28	19	29	32	18	8	7	3	5	11	9	7	3	8	10
0	2	5	8	8	9	33	17	24	20	17	5	6	5	2	14	5	4	5	3	15
0	12	9	8	5	7	17	15	25	22	11	10	6	4	3	14	6	4	3	6	15
1	6	10	10	9	11	28	999	999	999	999	5	8	8	1	12	7	4	1	2	14
0	6	9	4	7	12	33	19	29	30	17	5	8	3	3	11	6	7	4	2	14
0	8	6.5	5	9	6	34	16	25	21	13	5	7	4	4	13	8	4	3	1	15
0	7	8	7	9	12	45	20	29	32	22	5	6	2	1	12	5	3	1	4	15
0	999	999	999	1	1	30	10	999	999	999	11	6	4	5	14	9	8	5	3	11
0	4	9.5	6	5	9	24	999	22	19	7	9	10	6	3	13	13	11	7	3	13
0	11	8.5	12	6	10	35	999	999	999	999	7	7	7	2	11	7	5	6	5	10
1	2	5.5	6	7	11	22	15	23	31	17	5	7	4	1	12	5	8	4	1	13
0	2	2.5	4	6	11	999	999	999	999	999	9	10	4	4	11	999	999	999	999	999
1	999	999	999	999	999	999	999	999	999	999	9	6	2	12	12	7	3	1	3	14
1	999	999	999	999	999	30	14	22	15	16	999	999	999	999	999	6	3	2	3	15
1	999	999	999	999	999	18	999	24	12	12	999	999	999	999	999	10	7	7	4	13
0	999	10	6	9	10	42	23	29	32	21	7	3	3	1	13	6	4	3	1	11
1	999	999	999	999	999	22	17	26	32	19	999	999	999	999	999	9	9	7	4	13
0	10	10.5	11	9	9	999	999	999	999	999	5	7	6	2	9	999	999	999	999	999
0	3	5	6	6	6	23	999	24	19	17	8	8	6	3	11	6	7	8	3	11
0	15	11.5	9	5	5	36	17	26	24	14	5	6	4	1	15	6	3	2	1	15
1	7	9	12	5	11	37	21	28	34	23	6	6	1	2	11	5	3	5	2	12
0	6	9	4	10	9	32	15	25	12	16	7	6	3	1	14	7	5	3	1	14
1	999	999	999	1	2	12	11	23	16	14	5	6	7	2	14	9	5	6	2	15
0	3	5.5	6	7	5	27	17	21	19	16	6	4	4	2	12	5	6	2	2	14
0	999	999	999	9	12	19	16	999	999	999	8	5	3	3	12	6	3	1	1	15
0	3	9	4	5	7	23	11	20	25	18	10	4	5	8	13	9	4	5	6	14
0	3	9	6	3	10	999	999	999	999	999	7	5	3	1	14	999	999	999	999	999
1	8	11	8	7	11	29	17	999	999	999	7	11	8	1	12	7	9	11	3	11
0	2	7	12	10	10	37	26	999	999	999	5	9	5	2	15	5	7	5	2	14
1	2	10.5	4	5	7	22	16	999	999	999	5	6	2	3	14	6	3	2	1	15
0	4	6.5	13	9	12	999	999	999	999	999	8	9	4	5	14	999	999	999	999	999
1	8	3	999	8	10	999	999	999	999	999	8	5	2	2	15	7	6	3	2	15
0	6	8.5	10	6	9	33	16	22	29	19	6	6	5	2	11	8	6	5	1	13
1	7	10.5	4	3	7	999	999	999	999	999	8	7	7	3	13	999	999	999	999	999
0	999	999	999	999	999	999	999	999	999	999	5	4	3	6	15	5	3	1	1	15
0	15	12	10	8	10	24	15	28	25	18	5	5	1	2	13	999	999	999	999	999
1	999	999	999	999	999	999	999	999	999	999	999	999	999	999	999	10	9	4	3	11
0	3	5	5	5	3	31	15	19	12	3	9	6	4	4	14	6	3	2	6	12
0	7	12	8	9	9	999	999	999	999	999	8	6	6	2	14	999	999	999	999	999
0	10	11	13	10	13	33	24	31	23	22	6	3	1	3	15	7	4	1	1	14
0	6	8	11	8	10	32	17	24	24	17	6	4	2	2	15	6	3	3	1	15
1	14	7	8	8	10	38	20	24	28	19	8	3	4	2	13	9	4	5	1	15
0	7	8	999	8	6	999	999	999	999	999	9	6	3	5	13	999	999	999	999	999
1	12	8.5	6	5	5	7	13	21	20	9	8	10	9	5	13	10	9	7	6	14
1	999	999	999	999	999	15	10	24	20	15	999	999	999	999	999	10	8	7	2	14
1	6	8.5	3	4	5	34	17	24	20	17	6	6	10	1	15	5	4	6	1	15
0	9	6.5	5	9	13	36	17	27	20	23	6	7	7	6	14	5	5	4	3	14
0	11	11	8	8	13	33	24	28	26	20	11	4	1	8	14	12	3	1	4	14
0	8	6	4	5	8	18	12	27	29	18	5	6	4	1	14	6	5	2	1	15
1	999	999	999	999	999	999	999	999	999	999	5	9	3	2	14	7	9	3	3	15
1	11	5.5	999	7	6	21	20	30	33	21	5	4	4	1	15	5	4	2	1	13
1	11	10.5	8	5	11	999	999	999	999	999	7	6	5	2	14	999	999	999	999	999
0	7	5.5	6	4	6	37	17	22	12	12	5	7	6	2	10	5	8	7	1	12
0	14	12	16	10	13	30	20	29	28	22	6	8	2	2	11	7	3	1	1	15
1	9	7.5	8	7	12	999	999	999	999	999	6	8	4	4	12	999	999	999	999	999
1	999	3	999	3	5	12	12	18	20	10	5	10	999	3	10	10	8	8	4	14
0	12	12	10	9	12	36	21	28	32	20	11	4	5	2	13	10	4	4	2	14
1	8	7	9	10	8	33	16	29	37	24	8	4	4	1	14	5	3	1	2	15
1	999	8	10	4	8	999	999	999	999	999	6	4	4	5	15	999	999	999	999	999
0	10	8.5	9	9	12	21	14	26	24	21	8	7	6	2	14	12	7	5	2	13
1	4	10	7	5	9	999	999	22	11	12	9	5	10	2	13	11	5	6	2	14
0	7	8	11	7	11	999	999	999	999	999	5	4	1	2	15	999	999	999	999	999
0	6	5	6	9	10	29	17	23	21	9	5	3	1	1	14	5	3	1	1	15
1	8	5	15	8	10	999	999	999	999	999	6	6	1	2	14	5	3	2	3	12
0	999	999	999	999	999	999	999	999	999	999	5	6	2	1	15	7	4	1	1	15
0	10	5.5	10	9	9	36	17	24	20	19	7	7	5	2	15	7	4	5	2	13
1	5	8	13	8	12	999	999	999	999	999	5	5	2	2	14	6	3	4	1	15
0	14	9.5	10	8	11	32	18	27	13	15	6	5	3	2	15	7	6	5	2	14
0	0	3.5	4	8	10	14	14	24	18	15	5	5	4	3	13	7	5	2	3	11
0	12	12	14	8	10	999	999	999	999	999	7	3	2	1	12	5	3	2	1	10
0	999	999	999	999	999	999	999	999	999	999	10	10	9	3	12	11	7	4	3	14
0	999	999	999	999	999	34	18	26	23	19	999	999	999	999	999	5	4	4	1	13
0	7	11.5	10	6	13	41	15	21	28	19	999	999	999	999	999	5	6	3	1	14
0	999	999	999	999	999	999	999	999	999	999	7	5	3	1	13	9	4	5	2	15
0	0	8.5	2	9	11	18	17	27	28	17	9	3	2	2	14	6	3	1	3	15
0	11	9	6	5	10	999	999	999	999	999	7	6	6	1	14	999	999	999	999	999
0	6	999	999	7	10	14	15	21	22	13	6	7	4	1	12	5	3	1	1	14
0	4	2	3	8	11	999	999	999	999	999	5	7	3	4	11	999	999	999	999	999
0	11	9	12	6	12	999	999	999	999	999	8	4	4	1	14	999	999	999	999	999
0	6	0.5	4	3	8	9	12	25	21	16	5	8	7	1	8	6	7	2	2	14
0	6	5	6	7	9	20	11	24	29	17	11	5	3	5	14	10	7	3	3	10
0	6	7.5	4	6	12	34	18	24	22	13	6	7	9	3	11	8	6	6	2	13
1	4	6	2	8	12	20	16	25	19	13	7	6	4	5	14	5	5	6	4	13
1	999	2	999	8	10	24	18	27	28	10	7	3	3	3	12	7	3	3	3	7
1	12	12	5	6	7	33	17	27	31	19	5	3	3	1	14	6	3	1	3	14
0	21	10	10	8	10	999	999	999	999	999	5	4	3	2	14	5	3	1	1	15
0	999	999	999	999	999	37	19	29	30	22	999	999	999	999	999	6	6	5	3	10
0	11	11	11	6	8	41	20	29	33	19	6	8	6	3	11	7	3	3	2	13
0	7	11	9	6	10	999	999	999	999	999	9	7	5	2	15	999	999	999	999	999
1	999	4	999	5	4	29	19	28	22	16	11	8	1	8	7	12	9	6	3	12
1	10	12	11	9	12	34	19	31	35	21	6	4	1	1	15	6	3	1	1	15
1	7	11.5	6	7	7	43	21	28	34	20	5	4	5	1	15	6	6	4	2	15
1	7	4.5	2	4	8	31	10	24	23	12	5	6	4	2	10	7	4	1	2	13
1	6	999	999	5	8	21	16	23	23	15	5	6	3	2	12	5	7	4	1	13
1	7	10.5	5	6	6	19	15	22	20	14	7	7	4	5	9	8	5	3	2	15
0	999	999	999	999	999	21	16	23	28	16	999	999	999	999	999	8	4	2	1	15
0	999	999	999	999	999	999	999	999	999	999	999	999	999	999	999	10	4	2	2	13
1	999	999	999	999	999	999	999	999	999	999	5	5	3	3	14	999	999	999	999	999
0	8	7.5	7	8	8	999	999	999	999	999	6	9	3	2	10	6	7	2	3	13
0	13	9	12	7	10	33	23	28	30	22	8	5	3	2	13	11	7	3	3	14
0	1	1	3	6	7	20	17	27	16	18	7	8	7	3	8	5	4	4	1	12
1	1	0	999	4	10	15	9	21	20	16	5	9	6	1	14	6	8	6	1	11
0	5	3.5	5	5	8	20	10	20	15	12	6	4	5	3	15	7	4	5	2	13
0	6	10	8	8	13	999	999	999	999	999	7	4	2	1	14	7	6	4	1	14
0	10	12	11	8	11	31	16	28	33	23	5	6	2	2	14	6	4	4	1	15
1	2	1	0	8	5	10	15	22	19	3	5	8	7	2	12	999	999	999	999	999
0	1	9.5	7	8	12	43	20	26	5	20	7	6	3	3	9	7	7	2	3	10
1	13	6.5	17	10	11	41	26	26	28	23	8	7	5	2	15	8	5	3	2	15
1	11	6	6	10	10	999	999	999	999	999	6	9	8	3	8	999	999	999	999	999
0	13	11.5	14	9	12	42	24	29	37	22	12	5	5	2	15	10	3	1	3	14
1	999	999	999	999	999	34	14	26	28	16	999	999	999	999	999	5	7	6	3	10
1	999	999	999	999	999	999	999	999	999	999	5	7	6	1	12	6	5	5	1	15
1	3	6.5	3	5	0	9	16	21	20	7	8	6	4	2	13	11	8	8	1	14
0	999	999	999	999	999	15	13	23	20	15	999	999	999	999	999	6	7	6	1	15
0	999	999	999	2	5	999	999	20	16	7	7	4	4	2	14	6	6	7	3	10
1	8	3	2	4	10	30	19	28	35	20	7	7	7	3	13	5	4	3	2	15
0	6	4	5	9	5	999	999	999	999	999	7	7	5	1	15	999	999	999	999	999
0	13	11	12	7	11	28	19	28	23	17	6	3	2	1	10	7	4	2	1	13
1	3	4.5	6	6	8	16	13	26	26	16	8	4	3	3	12	7	3	3	2	14
1	999	999	999	999	999	20	14	22	21	17	999	999	999	999	999	6	5	6	2	12
0	8	10.5	8	7	9	999	999	999	999	999	5	5	3	1	14	999	999	999	999	999
1	999	999	999	999	999	999	999	999	999	999	5	7	3	2	11	5	3	1	2	13
1	9	9.5	8	9	10	43	24	28	24	18	6	5	2	1	13	5	3	2	1	15
1	9	6	14	7	10	35	21	32	30	19	6	7	6	1	11	5	10	5	3	10
0	999	999	999	999	999	31	14	22	16	9	999	999	999	999	999	5	3	1	1	15
1	6	6.5	6	8	4	6	9	18	13	10	6	6	5	1	12	8	8	6	1	11
0	8	4	5	9	9	21	13	23	18	18	5	4	7	5	10	10	6	5	5	8
0	9	999	2	6	11	20	20	27	23	17	5	6	3	1	15	5	4	5	2	15
0	15	4.5	15	8	12	999	999	999	999	999	7	10	7	1	12	999	999	999	999	999
0	7	10.5	12	9	10	33	20	27	24	20	5	4	3	1	12	5	3	2	2	15
0	9	8.5	7	9	13	30	17	25	26	16	7	4	2	6	15	11	4	1	5	15
0	10	7.5	12	8	13	33	15	26	25	18	6	5	2	1	15	999	999	999	999	999
0	2	0	0	4	3	24	12	24	18	14	7	7	6	1	15	999	999	999	999	999
0	2	7	10	4	12	32	13	25	18	14	6	7	7	3	11	6	5	3	1	14
0	999	999	999	999	999	999	999	999	999	999	7	4	7	2	14	999	999	999	999	999
0	999	999	999	999	999	999	17	24	28	17	999	999	999	999	999	8	6	2	3	9
0	999	999	999	999	999	41	21	26	30	19	999	999	999	999	999	6	5	3	2	15
1	8	7.5	4	6	9	26	18	23	26	17	5	3	2	1	14	6	4	1	1	14
0	6	10	7	10	5	28	999	24	19	13	6	8	7	2	15	5	7	8	1	14
1	7	4	6	8	10	27	14	25	16	11	999	999	999	999	999	12	7	9	2	13
0	12	11	14	9	13	20	22	24	19	18	5	6	1	1	12	5	3	1	1	14
1	7	10.5	13	6	12	35	21	28	32	20	7	8	3	4	11	7	8	2	1	10
0	999	999	999	999	999	29	17	22	14	19	999	999	999	999	999	6	4	1	2	13
0	999	999	999	999	999	999	999	999	999	999	999	999	999	999	999	9	8	6	2	12
0	8	10.5	9	8	13	20	18	25	21	19	6	5	1	1	15	7	3	1	2	15
1	7	9.5	0	7	8	23	12	23	27	15	11	9	8	6	10	7	8	5	1	12
1	999	999	999	999	999	24	16	26	26	18	5	6	1	5	11	6	7	3	1	15
0	10	11	10	5	13	999	999	999	999	999	8	6	1	1	14	7	6	2	2	13
1	11	10	11	9	11	27	17	25	23	14	6	6	6	1	13	6	4	6	1	15
0	11	9	12	9	10	36	21	28	27	21	999	999	999	999	999	7	6	1	3	13
0	10	11.5	8	7	12	27	16	27	22	19	8	3	5	3	13	7	3	3	2	15
1	14	8	6	9	11	37	16	24	21	19	7	5	3	1	13	7	5	4	4	13
1	999	999	999	999	999	999	999	999	999	999	999	999	999	999	999	11	6	7	1	14
1	6	999	999	7	12	999	999	26	11	999	5	7	6	1	12	6	7	4	1	12
1	9	8	12	6	8	37	25	25	27	16	6	11	10	3	10	8	8	4	2	14
1	0	7	6	3	4	999	999	999	999	999	6	10	8	5	10	13	4	8	9	13
0	8	12	10	8	12	36	23	28	36	23	999	999	999	999	999	7	3	2	2	15
0	8	5	5	9	8	21	13	23	20	12	5	7	3	3	12	5	6	4	2	11
1	6	2	8	9	9	8	14	27	23	19	6	4	2	1	14	6	4	2	1	12
1	14	9	12	8	8	31	22	26	27	21	5	7	7	1	11	5	8	5	4	10
1	4	9.5	10	8	5	16	15	17	25	18	5	6	3	2	13	999	999	999	999	999
0	16	7	6	6	8	31	20	24	28	9	8	11	10	4	12	6	8	8	1	14
1	5	5	3	5	0	9	999	17	15	0	7	7	8	4	13	7	7	9	4	15
1	17	12	10	10	10	21	13	28	31	22	6	6	3	1	14	7	6	4	1	15
0	999	999	999	999	999	999	999	999	999	999	999	999	999	999	999	6	6	7	2	12
1	6	2.5	10	5	11	25	19	25	28	18	6	6	2	1	15	7	3	1	1	13
1	2	999	999	9	999	999	999	999	999	999	7	8	4	2	11	999	999	999	999	999
0	999	999	999	999	999	999	999	999	999	999	5	4	7	999	14	5	4	3	1	15
1	999	999	999	999	999	34	17	28	34	21	9	3	3	3	15	8	7	4	3	14
0	10	10	11	10	13	999	999	999	999	999	999	999	999	999	13	999	999	999	999	999
1	999	999	999	999	999	14	11	19	13	7	999	999	999	999	999	10	9	9	3	10
0	2	9.5	11	9	4	36	21	29	30	19	6	9	7	2	13	6	11	6	3	13
0	12	11	9	9	11	32	16	25	27	21	8	6	5	1	14	7	6	5	2	15
0	999	999	999	999	999	30	18	27	21	18	999	999	999	999	999	10	9	3	4	12
0	999	999	999	999	999	999	999	999	999	999	6	3	1	2	15	999	999	999	999	999
0	18	9	6	6	11	24	12	22	28	999	8	6	6	2	14	8	8	6	1	13
0	10	9.5	8	7	9	39	18	25	24	16	5	7	3	2	11	6	6	2	2	14
0	2	8.5	5	6	13	25	17	30	35	21	5	10	6	2	9	5	5	1	2	11
0	999	999	999	999	999	999	999	999	999	999	5	7	6	3	12	6	5	2	1	14
1	999	999	999	999	999	27	13	22	24	14	5	10	4	3	12	6	6	2	2	13
0	999	999	999	999	999	21	19	22	19	10	999	999	999	999	999	6	7	2	1	12
0	6	2.5	5	9	13	15	12	26	24	20	11	3	6	3	13	10	3	3	2	14
0	999	999	999	999	999	30	18	19	20	16	999	999	999	999	999	11	6	2	2	11
1	10	9.5	5	6	11	27	14	23	23	13	5	6	4	2	14	7	4	5	2	15
1	12	11.5	6	10	12	38	18	30	32	21	5	6	1	1	14	6	5	2	1	13
1	999	999	999	999	999	999	999	999	999	999	8	4	2	1	14	999	999	999	999	999
0	999	999	999	999	999	19	13	25	27	13	7	9	6	4	14	12	8	4	5	14
0	2	3.5	3	6	5	999	999	999	999	999	5	6	2	1	12	999	999	999	999	999
0	8	6	8	9	8	27	999	27	15	13	6	4	3	2	15	5	6	3	2	15
1	999	999	999	999	999	37	22	27	25	21	8	11	7	1	11	6	12	6	1	11
0	8	6	11	7	12	999	999	999	999	999	6	5	4	2	14	5	4	3	1	15
0	2	11	8	8	12	30	18	24	27	18	6	6	3	1	13	6	8	5	1	14
0	999	999	999	5	9	999	999	999	999	999	999	999	999	999	999	999	999	999	999	999
0	9	12	12	9	6	32	24	24	18	15	8	6	5	1	15	5	5	5	1	12
1	3	7	8	7	8	18	12	24	27	22	6	6	6	3	14	8	6	6	2	15
1	1	3.5	6	6	11	21	16	25	16	16	5	7	3	2	12	999	999	999	999	999
1	9	2	3	7	8	6	14	26	21	18	5	8	5	2	11	7	3	5	3	13
0	8	12	8	9	11	40	16	25	30	23	9	5	3	1	14	10	3	1	1	15
0	999	999	999	999	999	32	18	27	26	20	8	6	1	5	12	8	5	3	1	13
0	2	1.5	6	6	5	8	12	25	21	10	5	5	1	2	15	5	3	1	2	15
0	10	10.5	6	6	10	999	999	999	999	999	7	6	4	1	15	999	999	999	999	999
1	12	9.5	11	8	11	28	17	27	24	21	7	6	4	1	15	8	3	2	2	15
0	10	12	15	9	9	21	22	27	36	24	6	6	4	1	13	7	4	2	2	13
0	8	8.5	7	4	6	13	13	23	18	12	7	8	4	999	14	9	4	5	5	15
1	2	7	5	7	12	999	999	999	999	999	10	9	6	1	14	999	999	999	999	999
0	4	9.5	6	6	12	22	15	22	23	11	8	4	1	2	12	6	3	2	1	13
1	999	999	999	999	999	16	18	26	24	15	8	4	6	1	14	5	3	2	1	14
0	1	9	5	6	8	999	999	999	999	999	5	7	5	2	13	999	999	999	999	999
1	999	999	999	999	999	999	999	999	999	999	5	8	5	3	12	8	5	6	3	14
1	999	999	999	999	999	30	19	25	28	21	999	999	999	999	999	7	6	3	2	15
1	0	4.5	3	5	3	22	11	22	24	9	6	5	1	2	12	5	3	1	1	13
0	999	999	999	999	999	29	19	22	12	16	8	5	4	2	13	5	3	2	1	15
0	3	1.5	8	6	4	22	12	21	19	11	6	7	4	5	13	8	5	3	3	15
0	0	6	6	3	4	999	999	999	999	999	8	7	3	3	12	999	999	999	999	999
1	4	2	6	6	10	16	13	20	20	5	6	5	6	2	15	7	3	4	1	11
1	5	10	8	7	9	27	17	24	24	18	7	7	7	6	10	5	6	1	1	11
0	5	9	7	9	7	33	17	26	29	17	6	5	5	3	11	5	3	4	1	14
0	16	10.5	9	10	11	41	26	27	35	22	5	10	4	4	11	5	8	3	1	13
0	11	12	10	9	10	33	15	28	23	21	6	6	3	1	14	5	6	4	2	14
0	1	0	5	4	2	7	7	19	13	5	6	6	4	3	13	7	3	3	5	14
0	999	999	2	4	5	999	999	999	999	999	14	8	5	6	12	6	5	3	2	14
0	4	0	5	5	5	15	14	18	16	4	5	9	6	3	11	5	8	6	6	12
1	999	999	999	999	999	26	19	26	14	8	7	9	5	7	14	8	10	6	5	12
0	999	999	999	999	999	999	999	999	999	999	10	6	5	2	12	999	999	999	999	999
0	999	999	999	8	10	30	16	24	12	12	5	7	4	3	13	7	8	5	2	13
1	9	9.5	6	6	10	26	16	28	27	19	5	4	2	1	15	7	3	1	2	15
1	999	0	2	5	6	20	13	21	23	18	7	3	4	2	14	7	3	1	2	15
1	5	10	5	8	8	34	20	28	24	15	5	8	4	4	11	6	7	9	3	13
0	4	9.5	6	5	10	29	999	26	22	20	5	8	3	2	14	5	3	1	3	13
0	999	999	999	999	999	999	999	999	999	999	6	3	1	1	14	9	3	1	1	15
0	999	999	999	999	999	999	999	999	999	999	6	9	6	2	15	999	999	999	999	999
1	999	999	999	999	999	8	6	15	9	3	8	8	8	4	11	7	8	6	2	15
1	18	7	10	5	10	999	999	999	999	999	7	5	2	1	14	8	3	1	2	15
1	3	8.5	4	7	6	31	999	24	30	10	6	5	4	3	11	6	5	3	4	13
0	999	999	999	0	2	999	999	999	999	999	6	8	5	2	13	999	999	999	999	999
1	5	7.5	3	9	13	36	16	22	18	6	6	6	1	3	12	5	6	2	1	13
0	999	999	999	6	5	15	12	21	29	18	5	4	3	2	13	6	3	6	2	12
1	3	3	6	8	13	20	14	21	18	9	7	7	6	2	11	7	4	6	3	14
1	3	3	8	7	9	19	17	25	23	21	5	4	2	1	14	6	3	1	1	15
0	999	999	999	999	999	13	2	12	10	0	11	10	9	2	13	8	10	8	2	13
1	7	11	9	6	12	999	999	999	999	999	8	12	8	3	9	999	999	999	999	999
0	9	1.5	5	8	13	5	12	21	23	14	6	5	3	3	13	8	3	1	4	15
0	999	9	11	10	9	29	19	29	23	17	11	5	2	3	13	7	6	4	1	13
0	0	2	5	6	6	22	13	25	18	13	6	9	4	1	13	5	7	4	2	14
1	6	9	4	8	7	999	999	999	999	999	5	6	5	1	14	7	8	6	3	13
0	8	6	10	9	11	40	999	31	37	27	6	3	1	3	14	5	3	1	1	12
1	2	11.5	11	9	8	43	23	26	35	20	6	6	2	1	12	5	5	4	1	14
0	3	10	11	9	10	28	16	28	32	23	5	4	3	1	15	9	4	3	1	15
0	4	1	3	6	10	13	999	26	28	21	7	6	8	2	12	9	5	6	2	12
1	14	11	7	8	11	39	999	30	40	23	5	7	6	2	15	6	3	3	1	14
0	10	9	10	8	6	35	11	25	28	17	5	8	4	1	13	7	6	2	1	15
0	999	999	999	999	999	32	20	27	26	18	7	4	1	3	14	7	4	1	1	14
1	9	7.5	9	8	9	999	999	999	999	999	7	4	3	1	12	999	999	999	999	999
0	4	8.5	12	6	13	31	18	26	25	20	6	4	3	2	15	6	5	1	2	13
1	999	999	999	0	8	35	13	22	22	12	11	11	8	5	11	8	10	7	5	13
0	4	2	5	6	1	21	13	22	24	12	7	5	4	3	11	6	7	5	2	11
1	999	12	16	8	13	999	999	999	999	999	9	8	4	5	11	6	7	3	0	11
1	2	8	8	7	8	999	999	999	999	999	999	999	999	999	999	999	999	999	999	999
0	4	11	6	9	10	28	16	27	19	13	5	7	2	2	13	5	3	1	1	14
0	3	5.5	11	7	9	36	15	23	15	12	9	10	4	4	10	7	6	2	2	13
0	999	999	999	9	9	21	15	27	19	14	8	3	1	2	13	6	4	1	1	13
0	5	3.5	5	9	8	999	999	999	999	999	11	8	11	1	9	999	999	999	999	999
1	6	2	5	4	10	29	10	24	24	12	6	6	3	2	14	7	4	3	1	15
1	4	8.5	5	6	7	28	17	26	22	22	8	6	8	1	13	6	5	5	1	14
1	5	11	6	4	8	32	14	25	26	9	6	6	4	3	14	6	7	4	2	13
1	10	10	12	8	9	39	18	23	26	17	9	5	1	2	13	10	5	3	3	13
0	3	9	999	7	5	29	999	22	23	9	9	8	4	3	14	10	7	5	1	12
1	7	8	9	8	9	35	22	30	35	21	5	4	4	1	15	5	6	8	1	12
1	0	10	4	8	6	999	999	999	999	999	5	4	3	3	12	999	999	999	999	999
0	11	11	11	10	13	43	20	28	19	19	7	6	4	1	15	5	3	2	2	15
0	9	11.5	8	10	13	30	999	27	25	22	8	3	7	3	13	5	3	3	2	12
1	13	12	8	8	13	33	20	31	31	21	7	10	3	5	11	12	6	1	6	12
0	1	1.5	8	8	6	21	999	25	22	17	5	4	5	1	14	7	4	8	4	14
0	7	7.5	9	9	12	30	14	23	25	13	7	5	2	1	14	6	4	1	1	15
0	4	12	14	8	10	34	19	26	17	17	5	7	7	1	12	5	5	6	2	14
1	8	12	10	5	8	35	19	25	30	20	6	7	6	2	13	8	7	1	1	14
1	3	1	4	3	6	999	999	999	999	999	6	8	6	5	14	999	999	999	999	999
0	6	3.5	7	6	9	29	21	22	27	18	6	4	2	3	14	999	999	999	999	999
1	7	10	4	6	12	999	999	999	999	999	6	6	4	3	9	6	7	6	2	10
1	11	10	12	9	12	23	16	26	34	25	5	3	2	1	14	6	3	3	2	15
1	12	9	11	9	10	34	26	26	32	20	9	8	8	2	12	999	999	999	999	10
1	8	5	5	7	7	24	17	24	22	16	5	5	1	1	15	5	4	2	1	15
1	2	999	999	5	6	27	15	27	37	22	6	4	3	2	13	5	4	2	2	13
1	999	999	999	999	999	15	999	23	21	7	999	999	999	999	999	6	3	1	2	15
0	8	12	8	9	10	35	20	28	33	17	999	999	999	999	999	9	3	1	2	15
0	7	0	0	8	10	19	15	28	28	20	7	5	8	1	15	5	4	11	1	13
1	8	6.5	12	7	10	23	17	30	28	18	5	7	6	3	12	5	5	2	2	15
1	9	5.5	8	6	7	27	22	26	27	24	5	3	3	2	15	6	3	2	3	13
1	5	12	5	8	9	999	999	999	999	999	5	3	6	1	14	5	8	4	1	12
0	999	999	999	999	999	999	999	999	999	999	5	4	2	3	15	999	999	999	999	999
0	6	11	6	10	12	36	20	27	39	20	6	4	3	2	15	6	4	5	1	15
1	999	999	999	999	999	999	999	999	999	999	7	9	5	3	10	7	8	6	4	13
1	5	7	6	5	4	29	999	21	23	14	5	3	6	2	14	5	3	2	1	15
1	5	6.5	5	9	11	44	18	31	32	22	8	7	7	3	14	10	10	7	2	11
0	11	5	7	8	10	32	18	23	27	14	5	6	2	5	11	7	4	2	2	11
1	9	6.5	8	6	10	999	999	999	999	999	10	6	12	5	13	999	999	999	999	999
0	13	12	6	7	8	35	999	29	33	17	7	5	4	3	15	5	6	5	2	15
0	12	10	3	8	7	999	999	999	999	999	7	5	1	2	14	999	999	999	999	999
1	999	999	999	999	999	28	16	28	28	20	8	6	6	2	14	8	6	2	2	15
0	7	10.5	12	8	10	30	20	27	19	15	7	7	1	3	12	6	5	1	1	14
1	999	0	999	3	5	999	999	999	999	999	11	9	10	9	10	999	999	999	999	999
1	999	999	999	999	999	39	18	25	28	16	999	999	999	999	999	6	9	10	1	14
0	4	8	13	7	13	35	19	26	18	18	6	6	2	2	12	6	7	3	1	13
0	8	6.5	6	7	7	999	999	999	999	999	5	3	5	2	15	999	999	999	999	999
0	999	999	999	999	999	999	999	999	999	999	10	10	5	4	11	999	999	999	999	999
0	10	9	5	6	9	31	19	26	19	16	999	999	999	999	999	5	6	6	1	14
1	999	10	2	4	8	40	19	22	22	16	10	7	10	3	12	13	7	8	3	10
1	7	8	12	7	8	999	999	999	999	999	10	10	10	1	10	999	999	999	999	999
1	999	999	5	999	9	14	10	20	20	9	6	9	7	2	11	7	9	7	1	10
1	5	7.5	6	5	10	28	17	24	29	19	5	8	5	1	12	7	5	4	2	14
1	999	999	999	999	999	37	21	28	31	23	999	999	999	999	999	7	7	1	1	15
1	5	9.5	0	5	9	40	999	24	29	16	7	3	5	2	15	8	3	1	1	15
0	999	999	999	999	999	999	999	999	999	999	7	4	6	4	14	8	3	4	3	14
1	6	10	4	5	9	28	999	24	12	14	6	4	4	3	11	5	3	4	2	11
0	10	7.5	7	8	13	26	14	24	19	16	6	6	9	1	14	7	8	8	4	14
0	3	4	6	7	11	999	999	999	999	999	8	5	4	2	13	999	999	999	999	999
1	6	8	5	6	11	999	999	999	999	999	5	7	4	3	14	999	999	999	999	999
1	5	12	8	8	11	30	17	26	28	12	5	4	3	1	13	5	6	3	1	13
1	9	7.5	11	7	7	999	999	999	999	999	11	11	5	4	12	999	999	999	999	999
0	8	7.5	6	7	12	19	999	24	25	17	7	7	3	4	14	11	9	7	2	14
0	999	999	999	999	999	999	999	999	999	999	6	9	1	5	12	9	5	2	1	14
1	3	5	11	7	8	41	20	24	18	16	5	5	2	1	15	8	6	5	2	14
1	5	5	6	8	7	18	999	25	22	16	5	4	3	5	13	9	6	5	6	15
0	9	10	8	7	11	33	18	24	24	17	7	6	9	1	14	7	3	3	1	15
0	1	0	3	6	7	999	999	999	999	999	6	6	1	6	9	999	999	999	999	999
1	999	999	999	999	999	999	999	999	999	999	5	4	1	4	11	5	3	2	3	9
1	999	999	999	999	999	11	13	20	21	13	999	999	999	999	999	6	7	2	4	13
1	15	11	7	7	8	32	20	999	999	999	999	999	999	999	999	6	6	2	4	12
0	7	10	8	9	8	19	13	24	16	13	7	10	4	2	11	6	7	5	3	10
0	8	9	5	3	10	33	17	25	24	14	7	6	4	1	13	999	999	999	999	999
1	2	1.5	3	5	8	999	999	999	999	999	8	6	6	3	15	10	9	5	5	15
1	999	999	999	999	999	999	999	999	999	999	7	3	6	4	15	6	3	6	2	14
1	10	11	13	8	5	999	999	999	999	999	5	7	5	3	15	999	999	999	999	999
0	10	12	10	5	12	33	24	31	35	23	8	3	4	3	15	6	4	3	2	15
0	17	9.5	6	9	10	41	24	25	25	22	8	6	5	2	12	8	3	2	2	13
1	1	1	4	5	5	11	9	26	22	16	6	3	2	2	15	6	3	6	4	13
0	11	10	14	8	11	44	999	24	29	21	8	11	3	5	10	9	8	2	4	13
0	11	7	14	7	13	29	999	29	28	23	11	5	2	3	14	8	5	1	1	15
0	7	11	8	5	11	25	18	25	13	10	7	6	3	1	13	6	6	4	2	13
0	8	10.5	8	9	10	999	999	999	999	999	6	7	4	1	12	999	999	999	999	999
0	8	10.5	9	7	11	28	18	28	34	24	6	12	1	5	12	9	9	1	2	14
1	7	9	5	9	11	999	999	999	999	999	8	6	10	2	11	999	999	999	999	999
1	6	3.5	4	5	5	16	17	27	30	15	6	4	2	2	12	6	6	1	2	13
0	999	999	999	999	999	24	10	24	25	10	999	999	999	999	999	11	4	1	3	15
1	6	7.5	5	9	11	999	999	999	999	999	8	8	4	2	14	999	999	999	999	999
0	3	10	12	8	10	29	20	26	23	21	8	3	2	1	13	6	5	5	1	15
1	11	9.5	6	7	8	28	13	23	25	21	6	7	5	3	11	6	6	5	2	13
0	14	7.5	6	7	13	16	999	25	21	17	9	4	4	2	13	9	4	1	2	15
1	0	2	2	1	2	18	12	999	999	999	5	4	5	1	13	7	3	7	3	14
0	9	3.5	11	7	9	22	18	26	27	18	6	5	5	1	11	5	2	999	0	12
0	10	6	12	8	10	43	17	29	30	23	7	6	2	6	15	5	3	1	1	15
1	12	8	6	6	7	999	999	999	999	999	7	6	5	1	11	999	999	999	999	999
1	11	10	9	6	9	32	19	25	26	20	5	4	2	5	10	7	9	5	3	8
1	999	1.5	0	1	3	29	12	20	5	1	5	5	8	2	13	8	7	9	1	15
1	5	2	0	6	9	21	11	23	18	9	5	6	3	2	9	5	4	3	1	12
1	999	999	999	999	999	999	999	999	999	999	5	5	5	3	12	999	999	999	999	999
0	999	999	999	999	999	999	999	999	999	999	999	999	999	999	999	6	4	2	2	15
0	3	8.5	10	6	8	34	16	24	34	18	7	8	6	6	12	7	4	5	5	15
0	8	9	11	6	8	27	16	26	27	16	7	8	7	2	14	8	4	5	2	14
0	22	12	7	9	9	24	16	26	29	20	11	6	6	11	13	9	4	3	5	15
1	999	999	999	999	999	39	22	23	24	12	999	999	999	999	999	5	5	3	1	15
1	10	9	7	7	10	999	999	999	999	999	5	8	3	2	15	999	999	999	999	999
1	8	5	999	9	10	31	15	26	32	18	10	4	3	5	10	9	3	2	2	11
0	999	999	999	999	999	999	999	999	999	999	5	7	2	2	15	6	7	1	2	14
1	5	11.5	13	10	11	34	20	27	36	18	5	3	1	3	15	7	4	1	3	15
0	13	9.5	13	9	10	999	999	999	999	999	5	10	5	3	11	999	999	999	999	999
1	6	12	7	7	8	27	20	24	25	15	12	6	3	3	14	7	3	2	3	13
0	4	10	8	8	4	999	999	999	999	999	5	7	3	1	12	5	6	1	1	15
0	999	999	8	999	10	14	21	24	22	20	5	6	4	1	11	7	4	4	1	14
0	13	5	15	7	10	26	20	26	27	21	5	10	1	2	12	5	3	1	2	15
0	2	2.5	9	7	10	23	15	27	15	21	8	5	1	4	13	10	3	1	1	15
1	7	10	10	9	5	15	18	24	19	9	8	7	6	6	11	10	7	4	4	9
0	999	999	999	999	999	41	26	27	25	22	999	999	999	999	999	6	4	1	2	14
0	11	10	4	9	9	15	15	22	27	10	6	5	8	1	14	5	7	11	1	14
0	7	11.5	8	8	8	31	20	29	31	24	6	8	9	1	11	5	6	5	3	15
1	999	999	999	999	999	30	15	27	27	19	999	999	999	999	999	6	3	2	4	15
1	6	10	3	5	5	999	999	999	999	999	7	5	6	2	13	999	999	999	999	999
1	9	8	10	7	10	24	18	27	37	21	8	7	8	3	12	7	8	8	2	14
0	12	11.5	12	9	12	999	999	999	999	999	10	5	1	5	13	9	4	1	1	13
1	5	8	9	8	9	32	24	999	999	999	7	5	5	1	14	9	3	1	1	15
1	6	4	9	6	11	37	20	26	30	16	5	8	4	3	13	7	10	7	3	12
0	5	7	6	7	9	31	16	29	25	19	5	3	2	2	14	5	3	1	2	15
1	10	12	9	9	12	34	19	25	38	25	9	11	9	4	9	10	8	9	1	13
1	7	10	7	8	9	21	19	27	36	22	6	6	2	1	13	8	5	2	1	15
1	10	11.5	10	7	11	999	999	999	999	999	6	5	3	3	15	7	6	4	2	15
1	999	12	6	4	8	26	10	21	17	8	5	9	8	4	11	7	4	5	2	11
1	999	999	999	2	4	18	11	19	15	14	6	5	3	1	12	7	3	4	1	13
0	17	8.5	11	3	11	999	999	999	999	999	5	3	1	5	13	999	999	999	999	999
1	8	10.5	5	7	6	22	13	24	26	18	7	8	8	2	11	6	8	8	2	11
1	8	7.5	4	6	9	16	10	24	20	11	8	5	2	3	13	8	6	4	2	15
1	0	1	3	4	2	12	10	21	20	10	8	5	2	1	14	999	999	999	999	999
0	19	7	9	8	11	22	15	21	30	18	7	9	5	4	9	999	999	999	999	999
1	10	1.5	6	8	8	999	999	999	999	999	5	6	3	2	14	999	999	999	999	999
0	1	0.5	6	6	7	999	999	999	999	999	7	6	5	2	13	6	7	4	2	12
0	3	2	4	7	6	12	13	23	23	14	8	4	7	3	13	9	6	6	4	15
0	12	8	10	10	10	34	24	29	32	19	5	7	1	1	13	5	3	1	1	15
1	8	6	11	7	13	33	21	999	999	999	5	6	5	2	13	6	6	3	2	12
0	11	10	12	8	10	37	18	26	15	13	5	6	5	2	14	5	6	5	2	14
1	999	999	999	999	999	36	18	25	29	20	999	999	999	999	999	5	3	3	1	13
1	8	11.5	9	9	8	31	18	23	25	22	6	9	6	3	11	7	8	4	1	15
1	11	8	12	9	13	36	19	31	32	23	8	8	3	1	13	10	6	4	2	10
0	999	999	999	999	999	999	999	999	999	999	999	999	999	999	999	8	7	4	1	14
1	999	999	999	999	999	14	9	20	21	16	999	999	999	999	999	5	5	5	4	15
1	4	7.5	5	6	7	25	14	24	26	15	6	5	9	1	14	8	6	6	1	14
1	999	999	999	999	999	37	18	26	999	18	8	9	3	5	13	10	13	6	999	15
1	999	999	999	999	999	9	9	20	14	10	999	999	999	999	999	6	4	7	4	13
1	5	3.5	8	7	8	13	18	23	29	17	6	5	1	1	14	5	3	6	1	15
0	2	999	999	7	11	15	18	26	22	22	5	8	6	1	10	9	11	7	2	10
0	14	11	10	8	13	27	16	28	19	21	7	5	1	4	14	7	5	6	3	14
1	9	10.5	12	9	7	29	21	25	28	22	6	7	2	2	15	7	8	3	5	10
1	999	999	999	999	7	25	13	20	8	3	11	10	6	4	11	5	7	6	3	11
1	8	10.5	9	10	12	31	18	28	36	17	8	8	5	3	10	6	5	4	2	14
0	999	999	999	999	999	999	999	999	999	999	10	7	1	3	11	999	999	999	999	999
0	9	4	6	6	8	23	14	26	27	19	999	999	999	999	999	5	3	5	1	15
1	999	999	999	999	999	999	999	999	999	999	8	5	2	9	14	11	5	2	2	13
0	6	5	8	3	8	29	999	22	28	18	6	5	4	1	12	5	4	5	1	13
1	5	11.5	999	9	5	25	16	24	24	18	7	6	2	1	11	7	4	3	1	15
0	999	999	999	999	10	7	13	25	15	20	10	7	3	5	7	9	7	3	4	9
1	21	3	11	6	11	999	999	999	999	999	8	10	4	4	13	999	999	999	999	999
1	999	999	999	999	999	16	12	20	26	15	999	999	999	999	999	6	5	6	3	10
1	999	999	999	999	999	21	18	25	21	19	999	999	999	999	999	8	12	10	2	10
1	999	999	999	999	999	23	16	25	29	17	999	999	999	999	999	11	9	9	5	13
1	11	8	6	8	13	41	19	31	35	24	9	10	7	1	11	7	6	7	1	15
0	2	5	8	6	8	999	999	999	999	999	6	7	6	1	13	999	999	999	999	999
1	12	10.5	7	8	10	31	20	26	25	21	7	4	2	1	14	7	3	4	1	15
0	999	3	6	4	6	37	16	25	23	13	6	9	5	2	10	5	9	2	3	10
0	1	1.5	6	2	4	24	13	18	13	5	6	7	5	1	13	7	3	5	2	14
0	999	999	999	999	999	35	18	23	22	16	9	8	4	3	12	12	3	9	3	14
0	11	12	6	9	13	36	22	29	30	23	7	7	2	5	11	6	4	3	4	10
1	999	999	999	999	999	23	12	26	27	18	999	999	999	999	999	7	10	8	4	15
0	7	9	4	5	7	999	999	999	999	999	999	999	999	999	999	999	999	999	999	999
1	5	8	6	7	6	28	16	27	25	19	5	7	3	1	12	5	5	12	1	15
1	12	6	12	8	13	999	999	999	999	999	999	999	999	999	999	999	999	999	999	999
1	7	11.5	10	8	10	38	18	24	25	13	7	10	10	3	14	6	9	6	1	13
0	999	999	999	999	999	999	999	999	999	999	5	6	7	2	13	6	5	6	3	14
1	5	10.5	11	6	13	999	999	999	999	999	5	8	5	1	11	5	8	4	2	12
0	3	5.5	7	5	8	999	999	999	999	999	999	999	999	999	999	999	999	999	999	999
0	13	11.5	9	9	11	999	999	999	999	999	6	4	4	2	12	999	999	999	999	999
0	7	3	8	7	11	14	7	22	21	13	6	5	4	2	14	6	3	3	2	15
1	10	9	10	7	10	25	25	28	22	22	6	7	1	4	13	7	3	3	5	15
0	2	7.5	3	5	8	23	9	19	999	999	5	10	2	2	15	10	7	6	2	15
1	12	8	10	8	9	21	18	29	30	19	5	5	4	1	13	11	4	4	3	15
1	999	6	3	5	4	33	14	27	25	16	5	3	5	1	14	5	3	7	1	14
0	7	4	10	8	6	26	14	25	22	16	7	4	2	1	14	6	4	3	1	15
0	8	9.5	12	10	12	34	20	26	24	17	7	5	1	6	13	8	7	2	6	10
1	10	6	6	7	5	14	19	25	21	12	7	8	7	6	10	9	6	3	2	9
1	12	8.5	8	7	8	37	999	24	34	16	6	5	1	1	15	6	4	3	1	14
0	12	9.5	999	7	11	9	12	25	20	17	8	8	6	3	14	9	10	2	2	14
0	4	9	3	7	8	17	12	23	22	14	6	3	4	2	12	5	3	1	1	15
0	999	999	999	999	999	39	18	28	24	19	999	999	999	999	999	6	5	3	2	12
0	999	999	999	999	999	999	999	999	999	999	9	5	3	2	11	9	4	3	1	15
0	4	4.5	6	3	8	999	999	999	999	999	7	7	6	4	13	10	5	5	4	14
0	999	999	999	999	999	999	999	999	999	999	9	8	6	1	12	999	999	999	999	999
1	5	12	6	7	13	31	16	24	16	16	5	3	2	1	15	6	5	1	1	14
1	5	6.5	6	7	7	25	15	25	30	19	999	999	999	999	999	6	3	1	2	15
0	0	999	0	0	4	999	999	999	999	999	5	5	2	1	13	999	999	999	999	999
1	999	999	999	999	999	24	17	999	999	999	999	999	999	999	999	6	6	3	1	14
1	999	999	999	10	10	23	14	27	26	15	5	5	1	2	13	7	3	2	1	15
1	9	10	9	7	13	23	13	24	25	13	6	9	6	1	9	8	6	6	2	12
1	6	11	5	6	10	999	999	999	999	999	7	7	2	5	14	6	5	1	3	14
0	16	11.5	10	8	11	30	16	26	21	20	7	6	4	3	14	6	3	7	1	15
1	999	999	999	999	999	999	999	999	999	999	999	999	999	999	999	6	3	2	2	14
1	999	999	999	999	999	17	15	28	26	9	999	999	999	999	999	6	10	8	3	12
0	6	999	999	6	7	32	16	28	26	17	5	7	6	1	12	5	7	2	2	11
0	20	12	13	9	12	999	999	999	999	999	6	6	5	4	15	5	5	7	2	14
1	10	4.5	8	7	12	31	18	26	34	24	6	7	5	4	11	10	10	5	3	13
0	999	999	999	999	999	999	999	999	999	999	999	999	999	999	999	6	3	3	5	15
1	10	9.5	11	8	12	21	13	23	27	11	10	10	6	1	9	8	8	9	1	12
0	999	999	999	999	999	29	19	27	25	24	999	999	999	999	999	5	9	8	1	13
0	2	6	4	5	7	14	10	22	22	7	5	6	5	1	14	7	3	5	1	15
0	9	4	5	7	13	999	999	999	999	999	6	3	1	2	15	6	3	2	1	15
1	10	2.5	7	10	8	7	14	21	24	17	6	8	11	2	12	8	8	7	4	13
0	999	999	999	999	999	8	9	21	17	0	5	6	9	1	15	7	7	5	2	13
1	6	12	6	8	12	24	19	23	23	17	6	4	6	2	15	8	9	10	1	13
0	999	999	999	999	999	20	18	26	28	21	999	999	999	999	999	5	6	3	2	11
0	999	999	999	999	999	29	16	25	23	14	7	6	2	3	13	5	4	5	5	11
1	9	9	8	7	7	999	999	999	999	999	999	999	999	999	999	999	999	999	999	999
1	14	7	11	8	13	24	14	28	33	21	5	3	3	2	15	8	3	2	3	15
0	999	999	999	999	999	999	999	999	999	999	999	999	999	999	999	7	4	6	2	13
1	6	5	7	7	4	999	999	999	999	999	5	7	4	2	13	999	999	999	999	999
1	999	999	999	999	999	999	999	999	999	999	5	7	3	4	12	5	5	1	4	15
0	7	2.5	8	7	6	999	999	999	999	999	999	999	999	999	999	999	999	999	999	999
1	10	11	10	9	13	26	23	29	31	25	5	6	2	2	14	5	5	2	2	15
0	8	5.5	8	10	10	24	14	26	14	13	7	4	1	2	14	5	3	1	2	15
1	9	6.5	10	7	8	34	22	26	27	18	7	7	3	3	11	5	7	2	3	12
1	999	999	999	999	999	24	999	24	30	15	999	999	999	999	999	5	6	4	1	12
1	999	999	999	999	999	20	16	21	23	12	8	6	3	1	14	7	6	2	2	15
0	7	7.5	9	10	7	19	12	26	19	11	7	4	3	3	11	8	5	2	2	12
1	3	11	12	8	12	32	19	23	22	20	5	8	6	3	13	5	10	6	2	11
0	10	9.5	8	7	12	33	18	28	24	18	7	5	5	2	15	10	3	4	1	15
1	5	4	5	8	11	25	12	24	21	16	6	3	4	3	13	6	5	4	1	15
1	999	999	999	8	11	999	999	26	19	15	10	9	2	1	13	12	10	5	2	11
0	999	999	999	999	999	5	8	23	19	10	999	999	999	999	999	6	3	5	4	14
1	14	9	15	9	12	41	22	30	37	22	7	3	4	2	14	7	3	3	1	15
1	7	999	999	5	11	999	999	999	999	999	999	999	999	999	999	9	3	1	4	10
0	5	3.5	8	8	7	17	14	23	24	23	6	9	2	4	11	7	8	2	2	11
0	0	1.5	5	4	0	999	999	999	999	999	7	5	6	2	12	999	999	999	999	999
0	5	3	7	8	6	999	999	999	999	999	12	9	6	4	14	999	999	999	999	999
1	999	999	999	999	999	41	18	24	34	10	8	6	7	3	12	6	5	8	5	10
0	999	999	999	999	999	999	999	999	999	999	6	3	7	2	14	7	3	5	2	15
1	4	999	999	8	3	35	16	25	24	19	6	5	6	3	11	6	6	6	2	11
0	13	12	9	9	13	999	999	999	999	999	999	999	999	999	999	999	999	999	999	999
1	11	10	11	8	10	999	999	999	999	999	6	6	4	1	15	999	999	999	999	999
1	8	999	999	10	6	999	17	28	32	19	6	5	3	2	12	6	3	1	2	13
0	10	11.5	10	7	8	40	16	23	28	19	6	4	9	3	15	7	5	8	1	15
0	9	7.5	8	6	11	34	23	25	25	16	6	8	7	1	15	6	8	6	1	14
1	16	10	10	7	9	30	11	28	32	23	5	5	3	2	15	6	4	4	2	15
1	9	7.5	8	5	7	22	19	28	24	16	7	7	5	1	12	5	3	4	1	15
1	999	999	5	6	4	8	999	21	20	8	9	12	8	2	14	11	9	3	3	15
0	11	8.5	8	9	9	999	999	999	999	999	8	8	5	3	15	999	999	999	999	999
0	999	999	999	999	999	999	999	999	999	999	999	999	999	999	999	7	8	4	1	12
1	999	0	5	7	5	22	999	24	20	14	9	6	4	3	13	9	4	3	5	14
1	5	11	8	8	8	32	13	24	30	14	6	6	6	1	13	7	10	8	8	13
1	7	11	7	7	8	30	18	27	29	12	999	999	999	999	999	7	5	5	3	14
1	6	8	12	8	10	32	18	29	27	22	5	5	3	1	14	5	6	3	2	14
1	6	10	5	8	8	21	14	27	27	21	6	4	4	1	10	6	4	1	3	11
0	999	999	999	999	999	999	999	999	999	999	6	5	3	4	15	7	5	2	4	14
0	9	9.5	6	8	13	29	18	27	22	15	11	5	3	4	14	13	4	2	4	13
1	999	999	999	999	999	999	999	999	999	999	6	6	4	2	14	5	6	1	1	15
0	999	999	999	999	999	25	8	23	14	12	9	9	6	3	13	10	6	6	2	15
0	5	6.5	3	8	7	999	999	999	999	999	8	6	7	4	9	999	999	999	999	999
0	999	999	999	999	999	38	12	24	19	13	999	999	999	999	999	7	5	2	2	14
1	10	7	8	5	6	20	14	25	18	19	5	4	5	3	13	5	8	7	1	11
0	1	3.5	999	5	7	999	999	999	999	999	9	5	4	2	12	999	999	999	999	999
0	2	4.5	5	2	5	17	8	22	17	8	6	5	7	2	13	5	4	7	1	15
0	4	7.5	5	10	9	999	999	999	999	999	7	6	5	1	13	999	999	999	999	999
1	8	5.5	11	9	12	999	999	999	999	999	7	10	3	3	12	999	999	999	999	999
1	3	7	0	9	12	14	12	26	15	20	5	6	4	2	12	7	4	2	1	15
0	5	7.5	11	6	6	28	14	27	20	17	10	8	8	3	12	11	5	3	3	14
1	0	999	999	3	0	20	9	18	18	2	5	6	7	5	10	5	7	6	5	11
1	5	5.5	6	6	7	30	14	26	21	17	10	9	6	4	11	9	7	7	3	10
0	5	10	8	9	4	34	18	25	15	10	11	6	3	3	14	8	3	7	3	15
1	8	10	12	6	10	38	18	25	26	21	5	11	6	2	10	11	11	6	3	13
0	9	5.5	9	7	6	30	16	25	19	16	7	6	4	1	15	5	4	2	1	13
0	11	12	9	10	12	36	19	29	28	24	6	7	7	2	14	9	5	3	3	15
0	5	9	8	9	12	33	17	26	26	19	6	9	10	4	11	6	7	6	4	14
0	12	6.5	10	8	12	33	19	26	29	16	5	3	1	1	13	7	4	1	1	15
1	9	8.5	9	6	12	35	17	27	26	21	7	6	7	2	15	7	5	6	3	13
1	9	9.5	5	8	10	999	999	999	999	999	6	8	1	3	14	999	999	999	999	999
1	9	11.5	9	9	9	29	14	26	23	19	6	3	3	1	13	6	3	3	1	13
1	14	10	14	9	13	35	22	29	21	24	6	5	4	999	15	9	6	7	1	15
1	0	2	8	10	7	41	20	28	29	18	11	7	5	4	9	6	5	1	3	9
1	4	7.5	9	10	9	30	18	27	22	18	8	4	4	4	10	6	4	2	2	12
0	7	8	10	7	11	37	24	25	24	18	7	6	6	2	13	999	999	999	999	999
0	8	8	11	9	11	26	19	24	20	18	7	5	2	1	15	5	6	1	1	14
0	9	10.5	11	7	11	999	999	999	999	999	5	4	4	2	14	999	999	999	999	999
0	6	10.5	13	6	9	42	23	27	30	21	8	3	2	3	13	6	3	1	2	15
0	8	9	7	7	9	999	999	999	999	999	8	6	4	3	10	999	999	999	999	999
0	999	999	999	999	999	999	999	999	999	999	7	8	4	4	12	999	999	999	999	999
0	2	2.5	7	6	8	26	12	24	21	17	8	12	7	5	10	9	8	4	4	14
1	999	999	999	999	999	28	13	24	21	14	999	999	999	999	999	999	999	999	999	999
0	6	5	3	8	7	28	17	27	18	16	8	6	5	5	13	6	4	1	4	15
0	7	10	7	9	11	34	19	28	22	17	5	4	4	1	15	999	999	999	999	999
1	8	11.5	8	9	10	35	18	24	20	17	7	5	3	1	14	9	3	3	2	15
0	7	10.5	10	8	9	33	15	28	25	14	12	6	10	1	13	8	4	9	1	15
0	11	7.5	10	8	12	29	16	29	26	24	5	6	5	2	15	5	6	1	1	15
0	1	10	7	9	7	999	999	999	999	999	5	5	4	1	13	999	999	999	999	999
1	4	7	3	7	4	29	7	25	19	16	9	9	7	8	14	10	10	2	1	14
1	9	10.5	6	8	9	999	999	999	999	999	6	7	5	3	14	999	999	999	999	999
1	5	8.5	6	8	4	999	999	999	999	999	7	7	6	2	13	8	5	1	2	13
0	4	1.5	10	9	6	25	16	27	24	19	10	7	2	2	13	8	3	1	1	15
1	9	10.5	8	9	6	26	14	23	25	14	5	5	5	2	15	5	5	6	2	15
1	6	9.5	6	8	11	32	12	25	24	17	8	8	6	4	10	7	5	3	1	13
1	0	8	999	5	2	18	9	21	16	11	6	8	6	3	12	999	999	999	999	999
0	6	10.5	5	9	12	28	17	25	18	16	6	4	4	2	12	6	6	4	2	13
1	999	999	999	999	999	21	9	21	18	7	8	8	4	2	13	9	9	6	5	11
0	5	999	999	8	7	23	13	25	17	10	5	7	5	2	11	5	4	6	1	14
1	11	8.5	10	8	11	26	15	27	29	22	9	4	6	3	11	10	7	7	3	13
1	3	7	9	6	8	26	11	25	21	17	8	7	9	1	11	5	4	4	1	14
0	6	8	6	7	7	20	11	21	14	11	6	8	5	3	14	7	4	5	2	15
1	11	12	13	7	9	31	16	27	26	20	5	4	1	1	15	5	5	2	1	15
1	1	1.5	2	7	4	15	12	25	19	16	7	4	1	1	15	6	6	2	1	15
1	999	999	999	999	999	22	13	28	30	21	6	4	4	2	15	999	999	999	999	999
0	6	11	8	8	12	999	999	999	999	999	5	3	4	3	11	999	999	999	999	999
1	5	11	8	7	7	999	999	999	999	999	7	4	6	2	12	7	3	3	1	14
0	999	999	999	999	9	21	16	26	15	15	6	5	5	2	15	7	6	2	2	15
0	7	8	8	9	9	25	13	28	21	16	5	7	4	2	10	6	4	1	1	15
1	4	6.5	6	5	5	34	9	22	18	12	7	7	4	3	15	6	8	3	1	12
1	999	999	999	999	999	21	13	20	28	14	999	999	999	999	999	7	9	6	1	13
0	5	12	7	7	9	28	19	23	12	15	7	8	4	5	12	6	7	2	3	10
0	7	12	9	10	10	38	15	26	23	19	10	6	3	1	14	7	4	2	3	11
1	10	8	9	8	13	24	17	31	28	23	6	9	4	2	14	6	7	2	3	15
0	1	999	999	8	7	24	13	28	19	15	6	6	2	1	13	5	4	4	3	14
0	2	9	2	10	12	28	17	27	33	18	6	7	3	5	13	7	4	2	3	12
0	2	5	7	4	4	22	9	22	13	7	8	6	8	4	12	8	6	9	4	13
0	8	6.5	6	6	5	999	999	999	999	999	8	6	7	2	15	999	999	999	999	999
0	2	999	999	9	12	25	17	23	13	16	7	8	8	1	11	8	7	7	2	14
0	0	10	12	9	8	43	26	31	34	21	8	5	2	1	12	10	4	1	2	15
0	3	999	999	6	2	999	999	999	999	999	6	7	6	5	11	999	999	999	999	999
1	7	11.5	6	6	10	32	14	29	28	17	9	12	7	2	12	999	999	999	999	999
0	4	6	1	7	8	17	11	22	17	11	8	11	6	2	12	7	7	7	3	13
0	6	1.5	9	9	8	999	999	999	999	999	5	5	3	3	12	999	999	999	999	999
1	999	999	999	999	999	20	10	18	15	13	6	9	8	2	11	6	8	10	1	12
1	11	9.5	5	5	12	36	17	25	24	14	8	9	7	3	12	10	10	8	5	12
1	1	6.5	5	5	6	20	11	20	16	16	7	4	4	1	12	6	3	4	1	11
1	2	999	999	5	8	27	17	28	30	22	5	4	4	2	13	5	3	4	2	11
1	8	5	2	4	5	23	10	22	24	16	5	3	1	1	14	5	3	1	1	15
0	8	6.5	8	7	10	33	17	25	29	16	5	6	6	1	13	6	6	6	1	13
1	999	999	999	7	3	24	14	26	24	18	5	5	3	2	15	7	6	5	3	15
1	6	4.5	4	6	4	15	8	21	23	16	7	8	6	2	11	7	12	8	1	14
1	999	999	999	999	2	11	7	21	16	8	7	9	9	6	10	8	9	6	2	10
1	9	9	6	7	8	999	999	999	999	999	6	4	7	2	14	999	999	999	999	999
0	10	8	11	7	8	28	15	29	26	19	9	7	10	2	12	9	6	11	3	14
1	7	11.5	11	10	11	39	21	27	31	19	5	6	2	1	15	6	3	2	1	15
1	10	11.5	8	9	8	21	13	21	18	16	5	7	6	1	14	7	3	8	1	15
1	0	0	0	3	5	25	8	23	15	13	5	8	8	5	12	6	9	5	4	12
1	8	12	7	6	9	35	17	25	20	13	5	3	2	1	13	7	3	1	2	15
1	4	5.5	9	5	6	999	999	999	999	999	5	7	6	3	12	5	5	11	1	13
0	5	12	12	8	9	43	24	27	19	17	7	5	4	3	12	9	8	3	2	12
0	9	9	7	10	10	34	17	30	23	20	8	6	6	3	13	8	3	2	3	14
0	10	11	7	6	4	25	9	25	14	15	6	4	1	2	15	7	4	2	4	14
0	14	5.5	11	6	8	30	18	28	26	18	6	4	4	3	13	5	5	4	1	15
0	7	9	12	9	12	34	21	29	26	14	8	5	1	1	14	6	5	1	1	14
0	999	999	999	999	999	999	999	999	999	999	5	7	6	0	14	999	999	999	999	999
0	9	9.5	8	9	11	27	14	29	25	19	8	4	5	2	14	5	8	0	0	999
1	11	6.5	7	8	10	18	13	23	19	19	7	5	1	3	13	9	4	1	2	15
0	5	999	999	7	7	37	18	22	19	12	7	8	3	2	15	6	5	4	1	14
1	7	8.5	10	8	11	39	13	27	24	19	9	7	2	1	9	10	8	5	2	9
1	7	9.5	13	6	6	37	18	23	24	19	7	8	6	4	13	5	8	4	3	14
0	1	8.5	8	7	5	30	13	25	22	17	6	3	3	2	12	5	3	1	2	15
1	999	999	999	999	13	32	18	26	18	17	8	6	2	3	12	5	6	3	4	12
0	6	9	6	8	10	25	13	20	16	14	6	5	3	4	12	7	6	5	2	15
0	2	2.5	4	4	5	12	14	22	21	7	7	5	4	2	10	6	3	3	1	12
0	9	7	14	7	13	38	16	23	18	17	5	6	4	3	13	6	3	2	4	15
0	12	7	10	9	13	33	18	27	19	18	7	5	4	1	11	8	3	6	4	14
1	3	10.5	7	8	11	34	14	28	30	19	8	6	5	5	14	9	6	6	1	13
1	5	9	13	6	12	35	18	28	37	20	7	3	2	4	13	11	4	2	2	12
0	999	999	999	7	9	999	999	999	999	999	5	6	4	1	15	999	999	999	999	999
1	999	999	999	999	1	8	6	13	7	4	5	6	4	1	15	999	999	999	999	999
0	1	9	999	6	6	22	13	22	20	15	7	6	6	1	14	9	4	5	3	15
0	7	8.5	12	8	10	41	23	29	26	23	7	10	6	3	13	8	8	5	2	14
0	0	6.5	1	8	7	15	9	22	21	13	6	8	7	1	11	6	8	10	2	13
1	0	7	3	5	1	35	16	24	24	12	999	999	999	999	999	7	6	5	3	13
0	999	999	999	999	999	32	21	31	33	20	999	999	999	999	999	6	3	9	2	15
1	5	5.5	3	9	5	25	11	22	21	8	5	10	9	2	12	9	9	8	8	11
1	12	9.5	5	8	11	999	999	999	999	999	7	6	5	4	13	999	999	999	999	999
1	6	7	7	5	5	35	19	30	29	17	6	4	5	1	15	6	3	3	1	15
0	6	11.5	4	9	8	31	12	26	29	19	5	5	2	2	13	6	4	3	4	14
1	9	12	12	6	8	36	17	24	31	15	8	4	2	3	14	999	999	999	999	999
0	10	7.5	4	7	9	999	999	999	999	999	5	4	5	1	15	999	999	999	999	999
0	7	9.5	5	8	10	26	19	27	19	20	8	3	3	2	14	6	3	1	2	15
1	5	8.5	8	6	9	999	999	999	999	999	6	6	6	3	15	999	999	999	999	999
0	6	7	8	8	7	26	12	25	23	12	8	3	2	2	15	7	3	2	2	15
0	4	7.5	8	5	8	29	16	22	14	9	5	4	2	1	13	6	5	1	3	13
1	11	11	13	8	9	35	16	28	32	21	7	7	4	1	13	8	6	5	1	12
1	7	5	6	10	12	32	18	27	25	15	7	9	8	3	11	7	7	3	1	15
1	2	4	2	7	7	24	9	24	21	13	7	7	4	3	14	8	4	2	1	15
1	7	8	7	10	13	30	15	26	24	16	7	5	8	1	13	10	5	9	2	14
1	10	6.5	8	9	8	34	12	27	21	15	5	6	5	2	12	8	5	6	3	10
1	999	999	999	999	999	999	999	999	999	999	6	8	8	3	10	5	6	4	2	12
1	7	11	9	8	11	31	17	25	25	18	10	12	10	1	999	8	6	10	1	11
1	6	9.5	0	7	8	32	15	26	26	12	7	10	5	5	12	5	8	6	3	13
1	6	6	9	8	8	23	16	27	24	17	6	4	5	3	13	7	3	5	1	15
0	10	6	9	8	11	32	18	29	29	21	7	4	1	1	15	7	4	3	1	15
1	0	4.5	5	5	4	34	12	20	16	10	7	3	3	4	15	999	999	999	999	999
1	10	11	11	9	9	999	999	999	999	999	6	4	2	2	12	5	4	1	2	14
0	5	5	5	9	8	26	14	28	24	17	12	9	7	6	10	8	6	5	3	12
0	10	10.5	7	8	9	28	18	25	21	21	999	999	999	999	999	8	3	2	1	15
1	999	999	999	999	999	31	8	19	16	7	5	7	4	1	15	8	6	6	3	13
0	9	9.5	10	8	5	29	12	27	21	12	5	6	4	3	11	6	4	4	1	14
1	9	8	7	8	7	36	17	25	26	21	5	7	3	1	15	5	4	2	1	15
0	13	10.5	10	9	11	33	22	30	26	24	6	6	4	2	15	7	6	7	1	15
1	2	2	5	5	5	32	10	21	22	10	5	10	4	5	11	999	999	999	999	999
1	1	11.5	5	9	6	30	14	24	20	18	7	7	5	2	13	8	3	4	2	13
0	5	11.5	13	9	8	33	16	25	20	16	8	7	1	1	12	999	999	999	999	999
0	14	9.5	9	7	10	999	999	999	999	999	999	999	999	999	13	999	999	999	999	999
1	9	10	8	10	6	31	18	26	23	17	6	4	2	1	13	5	5	1	1	15
0	999	999	999	999	999	23	8	23	19	18	7	6	6	3	14	8	8	3	2	15
0	999	999	999	999	999	21	12	24	20	8	8	3	5	5	14	10	5	2	3	15
1	999	999	999	999	999	31	13	25	24	15	6	6	2	4	10	6	7	2	2	13
1	5	11	7	8	9	30	18	27	30	19	9	6	4	4	14	13	7	4	5	14
1	999	999	6	999	5	26	15	25	21	17	8	6	6	2	10	8	5	3	3	12
0	0	1	3	4	2	25	11	18	17	4	5	3	1	2	15	9	6	4	1	11
0	999	999	999	999	999	28	15	28	30	21	13	5	2	4	13	9	4	3	1	15
0	6	11	9	8	10	30	16	23	21	17	8	4	2	1	14	5	3	2	2	15
1	0	10.5	5	8	6	35	14	23	20	13	7	4	3	2	13	10	3	2	3	15
0	8	999	999	9	12	31	14	27	30	19	999	999	999	999	999	8	3	3	1	15
1	8	9.5	12	10	10	30	17	25	22	23	7	7	7	2	12	6	5	5	1	15
1	9	10.5	9	8	7	40	16	26	24	22	6	3	1	3	15	6	3	1	2	15
1	1	9	5	6	6	26	9	23	21	10	7	5	5	2	14	6	5	6	2	14
0	9	6	2	5	4	33	16	24	20	15	7	10	9	4	10	9	7	9	2	13
1	0	0	0	0	6	6	9	23	22	20	6	4	3	2	13	6	5	5	4	12
0	12	12	14	7	10	40	19	29	32	21	7	5	3	3	13	7	3	2	3	11
0	14	8.5	8	8	5	999	999	999	999	999	6	6	5	2	12	999	999	999	999	999
0	11	12	5	8	10	34	17	26	24	13	5	4	1	2	13	7	5	1	1	13
1	4	4	6	5	7	999	999	999	999	999	11	5	7	5	12	999	999	999	999	999
0	10	3.5	8	9	10	999	999	999	999	999	9	6	1	3	15	7	6	7	3	10
1	999	999	999	999	999	31	15	25	27	16	5	5	5	2	13	6	7	5	1	13
1	999	999	999	999	999	23	11	23	19	10	12	6	4	2	12	12	6	3	4	13
1	5	8.5	4	7	10	19	12	27	19	16	7	8	7	1	12	10	6	5	1	14
1	999	999	999	999	999	18	6	22	23	11	7	9	6	2	12	6	7	6	3	14
0	4	6	2	8	8	999	999	999	999	999	6	5	3	2	11	999	999	999	999	999
0	10	999	999	8	6	30	15	26	22	17	8	4	3	3	14	999	999	999	999	999
0	0	3	0	5	2	23	10	22	16	8	6	9	2	1	11	6	10	10	1	15
1	10	10.5	9	7	5	38	15	25	27	14	7	7	2	2	11	6	4	2	1	11
1	6	11.5	7	9	7	29	11	28	24	15	5	7	3	1	12	5	4	6	1	14
0	999	999	999	7	11	26	14	24	17	17	7	5	3	4	12	7	6	2	1	14
0	12	8	8	8	10	29	16	25	24	15	7	3	3	4	14	7	4	2	2	13
1	6	12	5	7	8	31	12	26	25	17	12	7	7	2	14	11	7	6	2	12
1	4	8	4	7	8	25	20	26	28	18	8	7	10	1	11	8	4	6	1	15
0	5	1.5	6	4	6	29	18	27	24	19	6	4	6	6	9	5	6	6	4	12
1	7	10	4	8	10	33	13	25	22	16	8	8	4	2	10	999	999	999	999	999
0	10	12	16	9	13	41	22	31	32	22	6	7	2	1	11	6	6	1	1	13
1	6	999	999	8	7	999	999	999	999	999	6	4	5	1	13	999	999	999	999	999
0	9	12	2	10	10	36	18	26	26	16	10	6	9	4	13	7	6	7	4	15
1	999	999	999	999	999	29	15	24	25	11	6	8	3	1	15	7	5	3	1	15
0	12	8	11	9	8	40	18	30	33	22	9	6	5	3	14	13	6	5	2	15
1	3	8	4	6	2	20	10	21	19	4	6	7	9	5	11	5	6	5	1	13
1	0	1	2	4	3	27	8	23	15	7	6	9	4	3	12	7	7	2	3	13
1	999	999	999	6	999	999	999	999	999	999	7	11	7	3	9	999	999	999	999	999
1	7	10	5	9	10	32	14	24	19	14	6	9	8	1	13	6	7	6	1	14
0	999	999	999	999	999	999	999	999	999	999	5	4	4	3	13	999	999	999	999	999
1	1	999	999	4	1	20	8	21	18	9	11	11	6	3	14	11	7	6	2	15
1	16	5	6	7	10	34	17	26	24	16	7	4	1	2	14	5	4	2	2	15
1	3	6	6	6	10	20	9	26	19	8	6	5	4	2	11	5	3	1	1	14
0	4	999	999	7	9	999	999	999	999	999	11	9	7	3	12	999	999	999	999	999
0	9	12	12	8	11	40	18	24	25	15	999	999	999	999	999	999	999	999	999	999
1	7	8	4	5	5	28	10	26	25	19	5	10	5	3	11	13	9	7	3	14
0	999	999	999	999	999	24	12	27	20	19	7	5	1	2	15	9	3	1	2	15
1	999	999	999	6	3	30	13	25	27	15	6	11	4	3	11	5	999	2	3	11
0	12	11.5	11	9	9	32	19	28	23	18	8	4	2	2	14	7	3	3	3	13
1	0	2	1	6	8	20	5	22	25	15	8	6	4	4	14	7	5	3	2	13
1	1	4.5	9	6	6	35	15	26	25	17	999	999	999	999	999	5	7	8	2	13
0	11	9.5	8	7	11	28	12	27	24	21	9	6	2	2	13	9	3	2	2	15
0	11	12	8	6	9	29	17	26	28	16	9	8	5	6	13	999	999	999	999	999
0	5	8.5	10	7	8	27	14	22	19	12	5	10	7	1	12	5	6	7	1	11
0	3	3.5	2	5	6	20	6	21	16	8	6	8	6	6	13	999	999	999	999	999
0	6	3.5	3	8	8	25	11	26	26	16	5	7	7	4	12	8	5	6	2	14
1	7	6	5	9	8	19	14	23	22	16	999	999	999	999	999	7	5	5	1	11
1	999	999	999	999	999	999	999	999	999	999	7	6	1	2	11	8	4	1	2	13
1	11	11	11	9	11	36	20	29	22	21	6	3	1	1	12	6	3	1	2	15
0	999	999	999	999	999	22	11	23	18	7	999	999	999	999	999	8	3	2	1	14
1	999	999	999	1	999	23	5	17	5	0	8	10	8	3	9	10	7	8	3	12
1	9	6.5	5	4	5	32	23	27	25	20	5	5	2	1	14	6	5	3	1	12
0	999	999	999	999	999	16	7	23	18	9	999	999	999	999	999	11	6	2	3	12
0	13	8	11	9	11	35	25	30	36	22	5	6	4	1	15	9	5	1	2	15
0	8	6.5	4	8	12	999	999	999	999	999	5	5	4	1	14	999	999	999	999	999
0	999	999	999	999	999	20	9	25	14	8	8	7	3	5	11	8	3	3	2	15
1	12	10	11	9	12	999	999	999	999	999	7	8	2	1	15	6	5	2	1	15
1	8	6.5	2	6	5	27	15	25	24	20	9	9	9	4	14	9	8	6	5	14
1	999	999	999	999	6	13	5	21	18	6	10	8	3	3	13	8	7	6	2	15
0	0	1	3	7	6	11	15	25	19	11	8	8	4	2	12	10	3	13	1	14
1	7	7	8	7	9	32	18	28	28	18	6	5	4	4	13	999	999	999	999	999
1	999	999	999	999	999	999	999	999	999	999	8	7	4	3	11	6	6	3	1	14
0	4	3	6	6	6	24	15	26	24	16	6	6	8	4	13	6	7	4	3	14
1	999	999	999	999	999	21	10	20	19	8	8	4	2	2	14	7	4	2	1	15
0	0	6.5	5	3	5	28	12	21	19	9	9	9	6	3	13	9	8	8	4	11
1	999	999	999	999	999	23	16	26	21	13	7	8	2	2	12	8	6	1	4	14
1	2	7.5	3	7	2	999	999	999	999	999	999	999	999	999	999	999	999	999	999	999
1	7	10.5	999	7	9	38	20	29	28	24	7	4	5	1	15	7	4	4	3	14
1	4	6.5	2	3	6	10	5	19	17	5	5	7	7	3	10	9	7	10	2	10
1	12	5.5	5	4	5	28	15	26	28	17	5	4	1	1	13	999	999	999	999	999
0	7	7.5	5	9	6	33	15	25	22	11	9	7	7	1	12	8	10	3	3	11
0	15	11.5	17	7	11	42	25	29	30	18	6	5	3	2	11	6	3	2	1	11
1	6	999	999	7	8	28	20	27	26	18	6	6	6	2	14	999	999	999	999	999
1	9	6	6	6	11	24	20	26	28	20	7	4	3	2	13	9	3	2	1	14
1	3	11	9	6	9	39	25	28	24	18	5	8	3	3	8	6	8	3	1	14
1	2	999	999	9	4	24	12	24	23	17	5	6	6	2	14	999	999	999	999	999
0	999	999	999	999	999	24	16	24	21	16	7	5	2	4	11	6	4	3	2	13
0	4	10	7	8	13	25	16	25	21	18	6	4	6	2	10	7	5	3	1	15
0	9	6.5	7	8	10	31	19	25	29	20	6	5	3	1	15	5	5	2	1	15
1	999	999	999	0	0	29	10	18	14	8	5	11	5	4	10	7	9	6	2	11
1	12	10	4	8	9	28	15	27	27	19	6	5	4	1	12	6	5	2	2	12
1	8	3.5	3	6	9	28	14	23	26	15	8	9	7	1	11	9	6	6	1	11
1	8	9.5	9	6	6	34	17	25	23	15	999	999	999	999	999	8	4	2	2	15
0	10	999	999	6	10	38	18	29	24	21	999	999	999	999	999	6	5	7	2	15
0	999	999	999	999	999	10	8	22	19	10	999	999	999	999	999	10	11	9	4	11
1	8	10	5	9	11	17	13	29	29	19	6	4	6	2	13	6	3	4	1	14
0	4	999	999	9	11	39	28	28	28	23	9	4	1	2	10	6	3	3	2	11
1	7	6.5	5	8	5	20	17	25	21	13	5	8	6	1	14	5	9	8	2	14
1	999	999	999	999	999	999	999	999	999	999	5	5	5	1	12	999	999	999	999	999
1	0	999	999	7	9	21	12	24	17	13	6	8	6	5	13	999	999	999	999	999
0	7	11.5	6	9	9	32	15	27	27	19	8	6	3	1	12	7	5	3	1	13
1	0	1.5	1	3	2	26	7	20	17	6	7	7	6	3	10	7	5	8	2	14
1	5	8	5	5	9	30	11	23	13	13	5	5	8	4	11	6	6	11	3	12
0	15	7	10	10	11	37	17	25	28	19	7	5	7	1	15	7	4	3	2	14
1	4	8	4	6	11	18	11	24	22	17	5	7	8	3	11	6	5	5	1	13
1	11	9	6	6	10	24	18	26	32	21	6	4	3	2	15	8	6	3	2	15
1	5	999	999	7	10	27	13	21	15	11	5	4	5	2	14	5	3	1	1	15
1	1	10.5	4	5	9	30	11	21	22	17	8	5	1	1	14	9	5	1	2	15
1	3	999	999	5	8	29	14	26	24	21	7	9	9	2	10	5	8	9	1	11
1	11	11.5	11	8	6	37	17	23	33	18	6	5	3	4	13	6	3	4	2	11
0	8	8.5	5	6	9	18	16	26	17	19	999	999	999	999	999	6	4	7	2	14
0	9	3	8	9	10	32	20	25	31	21	999	999	999	999	999	6	8	4	1	15
1	7	10.5	3	8	9	33	16	23	20	17	8	7	5	3	13	6	6	5	3	13
0	4	10.5	7	9	11	22	13	29	36	20	5	4	1	1	14	5	4	1	2	15
1	1	999	999	6	6	36	14	25	19	10	999	999	999	999	999	5	6	6	2	12
0	7	4.5	3	9	10	21	11	27	19	16	10	4	2	1	14	6	3	2	2	15
1	8	7.5	11	6	8	36	19	25	34	17	5	4	6	2	15	5	4	2	3	15
0	7	11	5	8	10	30	13	28	31	16	6	4	4	2	15	7	5	3	1	15
0	12	999	999	999	999	33	20	26	25	20	7	9	7	5	12	7	3	4	3	11
0	4	4.5	4	4	5	23	8	23	23	10	7	7	6	2	11	7	6	6	1	14
1	5	6	9	7	1	32	11	25	23	15	7	8	7	4	11	8	9	11	4	10
1	9	7	9	6	8	21	12	25	28	18	5	5	6	2	12	999	999	999	999	999
1	11	11.5	6	8	6	36	16	21	21	11	6	9	10	3	9	8	5	9	1	12
1	8	1.5	6	8	6	29	13	22	27	16	6	9	3	6	11	5	8	5	3	13
0	5	10.5	10	10	9	40	28	30	26	20	6	5	3	2	14	8	4	1	1	13
1	8	6	2	4	8	21	8	22	19	14	5	7	6	2	12	8	5	5	2	13
1	4	5	5	5	6	15	11	25	20	16	6	5	1	1	15	5	3	1	1	14
0	5	12	5	7	8	999	999	999	999	999	6	10	7	2	13	999	999	999	999	999
0	8	11	9	8	6	31	17	27	18	12	7	5	6	5	12	8	6	5	1	15
1	12	11.5	9	8	5	34	19	26	24	20	5	4	4	1	11	5	4	4	1	12
1	3	11.5	3	5	5	25	14	27	25	17	7	6	8	3	12	9	5	5	3	10
1	7	9.5	5	8	11	35	13	25	30	17	7	6	4	2	15	7	3	5	2	15
0	11	8.5	6	9	9	999	999	999	999	999	9	7	10	4	10	999	999	999	999	999
0	999	0	999	3	3	999	999	999	999	999	5	7	7	2	13	999	999	999	999	999
1	6	6.5	7	7	6	31	16	25	29	13	6	5	6	5	13	10	6	5	4	14
1	3	3.5	9	8	8	27	17	24	30	16	9	4	6	1	15	6	4	4	2	14
0	4	12	13	8	11	40	21	29	33	21	9	12	10	4	10	7	11	10	3	11
0	9	11.5	8	9	11	32	14	27	22	21	7	8	3	4	14	6	4	2	2	13
1	999	999	999	999	999	34	24	25	23	22	9	4	1	5	11	8	4	2	1	14
0	10	7	8	5	8	35	16	28	32	20	6	4	2	1	14	6	3	3	1	15
0	10	2.5	6	6	7	12	15	27	25	20	8	3	2	2	13	7	3	2	2	14
0	6	9	10	8	12	35	16	27	20	15	5	3	1	1	12	7	4	3	3	12
1	999	999	999	999	999	11	5	19	11	3	10	3	2	8	12	11	4	4	5	14
1	9	7.5	7	9	11	40	18	29	28	23	7	9	5	2	11	10	6	5	2	15
1	2	0.5	999	1	7	18	9	23	19	16	5	4	2	4	12	6	3	1	2	12
0	11	9	9	5	9	31	18	25	29	16	9	7	7	2	14	999	999	999	999	999
1	7	8.5	7	8	6	35	14	26	23	17	5	8	4	2	9	6	7	4	2	12
1	999	999	999	999	999	999	999	999	999	999	9	10	7	4	12	999	999	999	999	999
1	5	8.5	6	5	3	999	999	999	999	999	8	5	3	5	10	999	999	999	999	999
0	17	7	15	8	12	37	23	26	24	20	6	5	999	2	14	6	6	4	1	15
0	10	5.5	11	8	13	31	20	28	28	20	8	5	6	2	12	7	4	5	4	14
0	999	999	999	8	11	30	15	27	30	20	7	6	4	2	12	7	3	4	3	15
1	2	999	999	2	3	28	12	21	16	8	5	7	10	3	13	8	3	6	2	12
0	5	9	7	9	13	23	16	26	20	19	6	9	6	2	11	6	4	6	2	12
1	4	7.5	6	7	8	26	12	23	21	17	7	5	3	3	13	7	3	2	2	15
1	2	0	4	6	7	15	999	22	17	10	8	6	7	4	12	7	5	8	1	12
1	2	7.5	4	5	6	36	11	22	15	11	9	10	6	6	11	10	8	10	5	12
1	9	11	6	4	4	45	25	27	27	21	5	5	5	1	14	5	6	8	3	11
0	5	8.5	11	8	13	34	18	26	23	19	8	5	8	1	12	9	6	8	1	15
0	999	999	999	999	999	19	12	27	18	21	9	8	2	3	9	13	5	3	3	14
0	11	4.5	12	7	10	20	17	29	25	13	7	4	2	1	13	6	4	1	2	15
0	7	3	2	5	6	22	14	26	20	13	8	4	6	3	15	11	7	8	2	14
1	3	6	5	5	2	29	14	21	23	15	6	5	3	2	10	999	999	999	999	999
1	1	0	3	5	2	20	10	23	19	8	6	8	8	2	11	5	8	7	3	10
0	999	999	999	999	999	30	19	28	25	23	999	999	999	999	999	8	3	3	2	15
0	4	11	6	7	2	31	14	25	22	14	7	7	5	3	11	8	5	3	3	15
1	999	999	11	999	12	32	14	27	26	18	7	7	3	4	14	8	4	4	1	15
1	9	5.5	4	6	8	37	12	24	20	14	5	6	2	2	13	6	3	4	2	15
1	5	9.5	12	7	8	999	999	999	999	999	7	5	7	2	8	7	6	3	2	14
0	8	6.5	2	5	12	21	12	24	24	14	7	4	2	2	14	8	4	6	1	14
0	2	999	999	3	5	22	8	19	15	3	6	8	3	3	14	8	5	3	2	15
1	5	10.5	8	6	7	38	15	28	24	19	6	4	6	3	15	10	4	3	2	14
1	6	7.5	0	6	4	30	18	24	25	17	9	7	2	3	13	8	7	4	2	13
0	6	8	4	9	11	33	18	28	27	20	10	9	7	4	11	8	8	5	3	11
0	999	999	999	999	11	25	11	22	13	12	7	8	4	2	12	14	10	11	5	8
1	7	8	4	4	6	25	13	24	22	19	6	8	5	5	13	7	9	7	1	13
0	2	5	4	3	8	999	999	999	999	999	8	6	6	4	12	999	999	999	999	999
1	5	10	11	6	7	30	16	26	23	19	5	6	5	2	12	7	9	2	2	14
1	5	7.5	9	8	12	39	18	29	22	23	7	8	7	5	11	10	11	10	4	9
0	8	10.5	7	9	9	36	14	28	22	19	5	8	7	1	12	6	7	3	1	13
1	5	6	7	6	12	31	13	23	17	16	10	7	3	1	14	10	4	4	2	13
1	11	11.5	11	10	12	33	19	29	27	21	5	5	2	3	15	5	4	2	2	13
1	6	6.5	10	6	11	30	23	27	29	19	6	6	4	3	15	7	4	5	5	15
0	2	7.5	6	5	7	29	15	23	22	10	8	6	2	1	13	8	5	4	3	15
0	2	11.5	8	8	10	20	14	28	24	18	8	8	8	2	12	6	9	6	3	11
1	11	6.5	11	7	7	28	17	26	20	20	6	7	3	4	14	7	4	3	1	14
1	1	7.5	0	4	7	34	18	28	21	16	6	5	8	2	11	6	4	9	1	12
1	5	10	999	6	9	32	19	29	30	21	8	7	4	2	14	999	999	999	999	999
0	1	7.5	5	5	3	999	999	999	999	999	999	999	999	999	999	999	999	999	999	999
0	8	9.5	11	6	9	36	16	24	27	18	7	9	7	3	12	999	999	999	999	999
0	1	6.5	0	4	2	29	11	23	17	8	6	4	5	5	11	9	7	6	4	13
1	3	7.5	8	8	11	999	999	999	999	999	10	7	6	3	11	999	999	999	999	999
0	3	5	5	6	9	26	11	25	22	15	12	8	5	0	15	8	7	5	1	13
1	8	8	10	8	7	999	999	999	999	999	7	6	6	3	8	11	5	4	2	8
1	2	10.5	12	7	11	27	13	25	25	18	9	4	1	2	15	10	9	3	3	13
1	5	8	1	5	3	999	999	999	999	999	999	999	999	999	999	999	999	999	999	999
1	5	999	999	7	5	29	11	24	17	16	5	6	4	1	15	7	5	6	1	14
1	7	6.5	8	9	8	18	13	28	26	19	5	4	4	4	11	5	3	4	2	13
0	5	12	8	8	8	32	9	21	14	7	8	8	5	3	13	10	8	1	2	13
1	10	8.5	9	6	13	32	17	17	32	21	9	3	2	4	14	9	3	3	3	15
0	7	7.5	7	9	8	34	17	31	25	22	7	7	7	3	13	7	5	5	1	13
1	0	0	2	3	2	26	11	22	16	15	9	6	8	7	10	6	6	3	7	12
1	11	12	4	6	10	32	18	28	26	21	6	8	3	2	12	9	5	2	1	15
1	999	999	999	999	999	29	15	26	20	15	5	4	3	1	15	5	4	3	1	11
0	3	10.5	1	8	6	30	12	27	21	19	7	6	4	1	15	7	6	3	4	15
0	4	999	999	10	8	17	16	24	21	17	9	3	3	1	13	9	4	3	2	12
0	0	1.5	4	7	6	16	14	23	13	14	5	4	4	2	10	6	3	2	2	14
0	8	11.5	7	7	5	27	15	24	26	14	5	6	1	2	15	8	5	2	4	14
0	999	999	999	7	10	19	18	23	8	16	7	5	4	2	11	5	6	3	2	10
1	1	999	999	6	10	35	19	27	29	18	6	11	8	3	15	5	7	8	2	14
0	10	12	14	9	9	41	24	27	25	20	7	4	3	3	10	6	5	3	3	13
1	2	999	999	9	8	999	999	999	999	999	6	5	1	2	10	6	4	1	1	12
1	5	7.5	8	7	4	31	13	24	23	13	5	7	999	3	11	7	5	6	1	13
0	5	8.5	11	7	8	36	28	25	23	14	7	7	1	2	13	5	5	1	2	15
0	13	11	8	8	8	30	10	24	24	9	5	6	1	1	14	5	10	1	1	14
1	0	12	4	9	7	35	13	25	20	18	6	4	6	2	14	7	4	10	1	14
1	999	999	999	999	999	999	999	999	999	999	5	5	999	3	14	999	999	999	999	999
0	3	9	10	9	7	23	12	25	16	10	7	7	3	2	12	6	6	3	1	12
1	11	6	7	7	8	25	9	24	22	8	5	6	7	2	12	6	6	5	3	12
0	5	11	10	6	7	38	16	23	18	14	7	3	3	3	14	7	3	3	1	15
0	999	999	999	999	999	999	999	999	999	999	5	9	7	1	11	6	7	7	1	13
0	6	9	7	7	9	31	14	26	16	16	6	8	8	2	12	8	8	7	2	12
0	0	12	9	9	10	40	15	26	29	17	7	6	5	2	14	8	7	2	2	13
1	999	999	999	999	999	36	13	27	21	16	6	4	3	2	12	5	4	1	2	14
0	999	999	999	999	999	14	15	25	21	18	7	6	3	2	14	8	5	4	2	15
1	0	11.5	0	6	9	41	17	27	19	17	5	4	4	2	14	7	3	4	3	12
0	999	999	999	4	7	23	10	22	22	11	6	5	9	1	7	5	4	7	2	12
1	999	999	999	8	999	29	15	21	26	14	6	3	1	2	15	6	3	2	2	14
0	0	999	999	3	7	16	9	22	16	10	6	5	3	2	15	7	3	6	3	15
0	4	4.5	4	6	5	32	17	24	21	12	7	6	9	3	7	7	5	6	2	13
1	4	3.5	3	7	6	999	999	999	999	999	7	6	5	2	15	999	999	999	999	999
1	5	11.5	5	8	8	23	14	26	16	16	8	7	4	2	12	9	3	7	3	10
1	999	999	999	999	999	33	16	29	24	21	999	999	999	999	999	5	10	5	6	11
1	999	999	999	999	999	44	21	29	22	18	999	999	999	999	999	11	8	2	3	12
0	1	0	999	0	3	12	7	13	11	1	5	6	8	3	11	9	6	7	4	10
0	999	999	999	8	8	24	19	25	32	19	7	7	3	1	13	5	7	5	2	15
1	10	8.5	16	10	12	999	999	999	999	999	5	8	7	2	13	6	3	1	1	15
1	9	7.5	8	8	12	31	15	28	25	19	7	4	5	2	14	999	999	999	999	999
1	7	4.5	9	8	9	33	17	28	25	22	6	7	7	1	15	5	6	5	1	15
1	8	9	8	6	12	24	14	26	22	18	7	6	4	2	14	11	4	5	3	15
0	6	11.5	3	7	10	999	999	999	999	999	11	8	6	7	14	9	5	6	4	13
0	4	11	7	7	11	31	13	26	21	20	7	3	1	2	14	5	3	2	1	13
0	999	999	999	999	999	999	999	999	999	999	8	5	2	6	14	999	999	999	999	999
1	9	11.5	4	6	5	999	999	999	999	999	7	7	4	4	11	12	7	10	3	10
0	12	11	11	10	11	44	23	30	34	20	8	9	4	3	14	8	7	5	3	13
1	999	999	999	999	999	26	17	26	25	20	999	999	999	999	999	5	5	5	1	15
0	5	8	7	9	11	36	22	29	29	23	7	6	3	2	13	7	6	3	3	14
0	2	0	1	6	0	14	8	23	14	5	8	6	2	2	13	9	3	2	3	13
0	11	12	12	9	10	41	21	25	29	20	8	7	5	1	14	8	8	8	1	14
1	999	999	999	999	999	999	999	999	999	999	8	12	9	6	9	5	10	8	2	11
1	12	10	10	7	11	34	15	27	32	18	7	5	5	2	13	6	4	4	2	13
0	999	999	999	7	999	40	14	23	19	14	8	3	1	4	13	10	5	4	4	12
1	16	11	10	8	8	38	17	29	32	21	10	7	5	3	11	12	5	1	1	14
1	999	2	999	7	0	32	13	24	21	16	6	8	4	2	13	7	3	2	3	15
0	5	10	0	4	8	29	15	28	24	14	8	7	4	3	14	6	6	4	1	10
1	12	6.5	9	7	6	999	999	999	999	999	6	7	2	3	13	5	7	3	2	15
1	10	12	10	8	12	999	999	999	999	999	999	999	999	999	999	999	999	999	999	999
0	6	7	0	7	7	32	14	24	19	12	999	999	999	999	999	5	4	4	2	12
1	999	999	999	999	9	28	14	19	26	16	5	6	3	4	11	6	5	5	4	12
1	1	2	0	4	3	999	999	999	999	999	5	8	9	3	10	999	999	999	999	999
0	999	999	999	999	4	999	999	999	999	999	999	999	999	999	999	999	999	999	999	999
1	999	999	999	1	999	22	11	17	19	3	6	7	7	2	11	8	6	11	1	13
0	12	999	999	999	999	35	21	23	26	22	6	4	3	2	15	6	4	4	2	15
0	8	7	6	7	8	22	13	22	18	17	8	8	3	1	14	6	6	0	1	15
1	6	8	7	7	10	32	17	27	26	12	7	7	5	2	14	7	5	3	2	13
0	10	10	7	10	11	25	16	27	21	19	6	6	1	2	13	5	5	4	3	10
1	6	5	4	4	3	24	9	24	21	13	6	5	6	3	10	8	3	5	2	13
0	999	999	999	999	999	999	999	999	999	999	8	7	5	3	15	6	5	4	2	15
0	7	7	12	9	9	38	22	27	22	19	6	6	4	2	14	8	4	2	3	15
1	3	7.5	6	7	8	24	19	24	28	15	7	7	2	2	12	10	3	1	1	15
1	999	999	1	999	7	16	8	23	24	18	5	3	10	2	13	8	7	7	2	14
0	999	999	999	6	999	33	13	26	21	19	7	5	4	3	14	8	4	1	2	14
0	8	9	10	9	11	999	999	999	999	999	5	6	6	2	10	9	3	2	2	15
1	8	5	7	5	7	27	17	27	26	20	6	9	7	1	12	7	5	6	1	13
0	6	9.5	6	6	7	37	17	23	23	13	999	999	999	999	12	6	4	5	4	12
0	12	8.5	7	8	8	30	17	26	26	19	9	3	4	2	15	13	3	6	2	14
0	6	6	3	6	5	27	10	24	26	13	5	7	4	3	13	5	8	5	2	13
0	0	10.5	4	4	5	20	8	19	17	10	999	999	999	999	999	999	999	999	999	999
1	999	1	999	4	3	13	8	17	17	11	6	7	9	3	10	6	6	7	4	12
0	5	4	5	7	5	25	18	26	22	16	999	999	999	999	999	8	6	7	1	14
0	14	11	9	10	12	38	20	27	30	16	7	6	7	2	13	7	3	4	1	14
0	999	999	999	999	999	33	16	28	32	19	10	6	3	2	11	9	6	2	3	14
0	5	9	8	9	10	999	999	999	999	999	7	8	9	1	13	9	9	10	2	14
1	0	0	0	0	1	999	999	999	999	999	6	5	4	1	15	6	6	2	2	14
0	6	9.5	11	6	7	40	19	26	24	19	7	5	5	1	15	7	5	2	2	15
1	999	999	999	999	0	999	999	999	999	999	5	8	4	2	10	999	999	999	999	999
1	999	999	999	6	9	29	16	26	23	18	7	7	7	2	12	8	7	10	2	11
0	10	11	6	9	10	999	999	999	999	999	7	8	7	1	13	999	999	999	999	999
0	999	999	999	999	0	999	999	999	999	999	5	7	5	8	8	999	999	999	999	999
1	10	999	999	999	999	13	13	28	27	22	7	6	3	4	13	6	4	1	5	10
0	999	999	999	999	999	41	18	29	26	21	999	999	999	999	999	6	5	5	4	14
1	1	9	5	8	3	28	14	25	20	17	5	8	6	3	12	5	6	6	4	14
0	7	9.5	6	8	3	18	9	22	24	14	6	8	5	4	13	5	5	3	5	11
0	999	999	999	999	999	40	19	24	24	16	999	999	999	999	999	7	4	1	2	15
1	1	3.5	4	5	8	999	999	999	999	999	7	8	6	2	10	999	999	999	999	999
1	999	999	999	999	999	22	15	26	26	17	7	6	6	3	10	7	3	4	2	14
1	9	8	5	8	6	31	17	27	28	22	9	8	7	2	11	8	6	4	2	13
1	16	6	6	6	12	36	19	27	27	20	9	11	5	4	10	7	5	2	2	11
0	12	12	11	6	10	32	18	28	30	16	999	999	999	999	999	7	6	2	3	13
0	999	999	999	999	999	24	16	25	20	13	999	999	999	999	999	8	3	2	3	11
1	2	3	3	5	0	9	8	20	21	6	8	6	5	1	14	9	4	6	2	15
1	11	10	3	7	7	999	999	999	999	999	6	3	4	2	12	999	999	999	999	999
1	6	9.5	9	9	13	27	19	27	31	21	7	7	6	3	12	7	10	0	1	999
1	999	999	999	999	999	28	13	24	25	17	5	3	1	1	12	5	3	2	1	14
1	3	9	8	7	8	30	13	25	23	16	7	7	4	3	13	7	7	4	2	13
0	4	6	4	7	9	999	999	999	999	999	8	10	5	4	11	999	999	999	999	999
1	999	999	999	999	999	999	999	999	999	999	8	6	3	1	14	999	999	999	999	999
0	11	5.5	10	6	8	999	999	999	999	999	999	999	999	999	999	999	999	999	999	999
1	999	999	999	999	999	20	12	20	18	12	999	999	999	999	999	999	999	999	999	999
0	11	12	11	8	11	38	16	28	31	24	5	6	3	2	11	5	4	3	2	13
0	4	4	4	5	7	19	8	19	15	0	6	7	5	2	14	8	4	3	1	14
1	8	11.5	8	7	10	32	15	29	22	18	9	7	5	1	13	8	6	3	2	14
0	10	12	10	9	12	34	17	30	29	17	6	6	1	1	15	7	4	2	1	15
1	999	999	999	5	11	21	17	29	18	20	7	5	2	3	15	8	5	2	6	10
1	999	999	999	0	2	11	11	16	17	4	6	11	7	5	10	10	7	7	4	9
1	9	11.5	6	8	4	22	15	27	27	23	10	3	6	2	14	6	6	6	2	13
1	8	2.5	5	8	7	26	10	24	21	14	6	9	6	3	12	7	10	7	2	11
1	999	999	999	999	999	25	14	26	21	16	6	5	3	2	14	8	4	1	2	15
1	10	7.5	5	6	4	38	17	25	25	18	5	8	7	1	12	6	9	8	1	10
0	4	2	3	3	4	27	12	23	23	12	8	8	3	6	12	12	7	5	4	15
1	9	8.5	5	5	6	30	10	26	20	15	9	8	9	1	12	9	6	7	1	15
1	999	999	999	999	999	999	999	999	999	999	5	5	2	1	13	7	5	3	2	15
0	13	5	8	7	10	35	20	28	26	20	5	4	2	1	15	7	4	1	1	15
1	5	6.5	5	8	9	27	16	24	23	12	11	11	5	3	10	6	7	4	5	10
1	9	11.5	8	9	8	32	20	29	26	21	8	999	4	999	10	9	6	3	3	11
1	999	999	999	999	2	999	999	999	999	999	6	4	7	2	10	999	999	999	999	999
1	9	10.5	7	10	10	999	999	999	999	999	10	6	3	5	13	999	999	999	999	999
0	4	4	4	6	6	19	14	26	21	14	7	5	3	2	14	5	3	3	2	12
0	9	9.5	6	9	8	39	14	26	26	18	9	5	7	2	8	11	3	2	2	15
1	10	9	5	9	8	25	16	26	22	14	5	6	3	1	14	5	3	3	1	15
1	12	8	3	6	11	32	18	26	27	18	6	7	5	1	11	6	3	3	1	14
1	5	10.5	5	7	9	38	12	28	23	17	999	999	999	999	999	6	4	2	2	12
1	10	7	8	8	9	38	21	28	36	22	6	4	3	1	15	5	7	7	1	14
1	4	9	3	5	7	30	16	23	17	13	8	6	8	4	12	6	6	6	3	14
1	12	12	5	7	7	36	15	23	23	14	7	10	7	6	11	8	8	4	2	10
0	7	9.5	5	8	8	999	999	999	999	999	12	5	5	3	14	12	4	4	5	14
0	8	10.5	7	7	13	24	14	25	22	15	8	9	4	2	15	999	999	999	999	999
0	3	2.5	0	3	5	16	10	25	23	11	6	6	6	4	11	7	7	6	4	11
0	10	999	999	8	9	21	12	23	26	14	8	9	3	2	11	6	7	6	1	11
0	14	8	8	5	11	27	14	26	22	19	6	3	2	5	14	11	9	4	6	8
1	5	2.5	5	6	10	20	10	25	25	15	6	6	1	2	15	7	5	3	2	14
0	6	10	5	8	10	31	18	28	23	13	6	5	2	1	14	7	3	2	2	15
1	1	0	3	7	9	32	19	26	25	16	5	4	3	0	15	6	3	1	2	15
0	0	7	7	7	3	30	13	24	23	15	9	7	3	2	14	6	3	3	2	15
1	10	8	7	7	11	38	15	29	28	22	6	6	4	2	13	6	7	5	1	11
0	2	4	6	4	11	28	16	24	20	14	6	5	5	3	10	5	4	4	2	15
1	8	11	13	7	11	44	23	27	30	21	9	7	6	6	13	12	6	3	1	15
0	6	8	10	7	10	31	19	26	19	18	6	3	4	1	13	8	3	1	2	14
0	999	999	999	999	999	31	13	27	15	18	5	5	4	2	14	5	4	3	3	15
1	999	999	999	999	999	40	14	28	30	22	6	4	4	2	14	10	5	5	1	11
0	6	7	8	7	9	34	24	28	25	19	7	10	8	1	14	7	10	9	1	14
0	999	999	999	999	999	19	12	22	24	17	999	999	999	999	999	6	3	3	2	11
1	5	10.5	6	7	8	999	999	999	999	999	7	8	6	5	10	999	999	999	999	999
1	10	10.5	14	7	8	37	15	26	28	21	6	5	5	2	11	7	3	3	2	15
0	5	8	9	8	7	40	18	28	28	18	7	5	2	3	11	7	3	1	1	15
1	2	2.5	5	6	9	31	11	22	18	10	9	11	8	5	11	10	13	9	6	12
0	4	9.5	8	8	11	25	22	26	18	19	7	5	3	2	14	6	4	1	2	15
1	1	10	7	8	8	30	14	25	25	18	8	6	8	1	13	10	6	7	2	15
1	999	999	999	8	7	27	14	25	24	15	6	8	8	2	15	9	8	7	3	14
1	999	1.5	4	4	7	15	9	18	19	10	7	8	7	2	12	9	7	8	2	12
0	8	9.5	8	7	12	42	21	25	27	20	8	8	10	1	10	7	3	1	3	14
1	3	0	0	5	3	28	12	21	19	7	8	6	8	10	7	8	6	10	6	7
0	999	3	999	9	9	23	15	25	17	17	7	6	5	2	13	9	7	3	2	13
0	6	7.5	2	8	13	31	16	25	23	22	8	5	4	2	13	6	4	4	1	14
1	8	10	5	6	9	33	15	24	22	16	5	7	2	2	13	6	4	1	1	14
0	7	4	9	4	4	999	999	999	999	999	7	4	4	1	15	999	999	999	999	999
1	6	7.5	3	7	6	38	17	28	27	23	7	8	8	3	13	9	4	3	1	15
1	0	9	8	7	9	32	15	26	20	16	5	7	9	1	14	8	6	5	2	15
1	999	999	999	999	999	999	999	999	999	999	8	5	3	2	14	7	5	5	1	15
1	8	3	9	7	12	30	16	29	30	21	5	11	8	2	12	7	11	7	3	9
0	10	7.5	6	9	10	28	17	29	19	21	5	6	3	1	10	6	3	1	1	15
0	8	8	14	9	12	38	21	28	28	17	6	5	4	3	12	7	6	2	2	14
1	4	3.5	2	1	9	30	21	28	23	16	7	8	1	6	10	6	6	1	3	11
1	5	4.5	3	8	5	22	11	24	22	15	5	6	3	1	15	5	4	4	2	14
1	9	8	5	6	10	32	15	26	25	17	6	10	5	3	12	9	6	3	3	12
1	13	10.5	10	6	6	45	18	28	26	21	5	5	1	1	11	5	4	1	1	12
1	6	9	8	8	4	999	999	999	999	999	9	6	9	1	14	999	999	999	999	999
0	4	6	7	8	13	36	15	24	25	12	9	5	2	4	10	7	4	1	5	10
0	6	12	12	9	13	42	21	31	27	21	6	8	3	1	12	6	10	4	2	12
1	8	999	999	5	7	999	999	999	999	999	6	4	2	2	12	999	999	999	999	999
0	999	999	999	999	999	18	11	23	17	4	999	999	999	999	999	9	6	6	4	14
1	5	9.5	10	8	8	39	19	26	26	21	5	4	5	6	11	7	6	7	5	11
1	9	4.5	4	6	10	30	11	26	24	20	6	6	4	3	13	5	8	5	1	11
1	5	0	999	7	9	20	11	29	28	21	5	5	8	2	11	7	4	10	1	13
0	8	10	15	9	11	37	17	27	26	21	8	5	999	2	15	8	3	5	2	15
1	6	999	999	7	9	27	19	23	21	16	8	4	3	2	13	6	5	4	4	12
1	999	999	999	999	999	999	999	999	999	999	999	999	999	999	999	5	6	3	2	14
1	9	3.5	7	8	11	36	15	27	23	17	6	6	3	3	15	6	7	4	3	13
1	6	10	8	10	11	29	14	26	25	18	7	9	11	1	13	5	5	8	1	12
0	3	9.5	12	10	11	41	18	28	28	21	7	6	9	1	14	9	3	4	1	14
1	6	9	6	7	10	33	13	24	18	16	13	6	3	7	13	10	8	3	6	12
1	3	3	4	5	7	30	11	20	18	10	8	8	7	1	13	9	5	4	2	15
0	999	999	999	999	2	15	6	20	11	3	8	6	7	4	10	5	5	5	2	12
0	7	11	7	7	13	37	16	29	33	21	8	7	3	4	12	10	4	5	3	11
1	9	6	8	7	8	22	13	25	19	13	6	9	4	1	15	6	6	2	1	15
0	5	9	8	7	5	32	13	24	22	11	6	5	2	2	14	7	6	1	2	15
1	5	9	4	8	13	43	16	29	22	19	10	7	5	6	9	7	8	5	7	8
0	6	4	8	7	10	33	16	28	31	19	5	3	4	4	10	10	3	2	6	10
0	1	4	4	3	6	23	9	20	15	6	6	5	4	3	12	7	5	4	2	13
1	10	10	8	9	10	33	17	32	34	22	6	5	6	3	12	9	8	5	7	12
0	5	8	7	8	13	34	17	24	18	17	5	3	1	1	13	6	3	1	1	15
0	6	9	7	8	12	28	12	25	21	19	5	5	2	1	14	7	8	5	1	11
0	6	10	11	7	10	19	16	24	22	12	5	5	3	3	15	9	7	6	4	12
1	10	8.5	7	9	7	31	13	26	26	17	5	5	3	3	13	7	4	4	2	15
1	7	11.5	10	8	8	36	16	20	19	19	10	5	4	4	13	999	999	999	999	999
0	8	10	7	7	13	35	18	26	22	17	8	4	1	2	13	5	3	1	2	15
1	14	11.5	19	8	13	41	16	25	28	21	5	5	1	3	14	6	3	1	2	15
1	7	8.5	6	8	6	33	17	24	25	18	10	10	6	2	10	7	10	8	4	10
1	5	8	7	7	7	36	15	24	21	12	6	7	7	3	13	6	6	8	5	12
1	9	8	8	8	7	999	999	999	999	999	7	7	4	4	13	999	999	999	999	999
1	8	7	12	8	10	37	16	27	29	20	6	6	5	1	13	5	5	0	0	999
0	9	4.5	5	7	7	15	8	25	23	13	7	6	7	2	11	9	4	6	2	14
1	12	10	9	8	5	33	18	27	28	20	5	5	5	1	14	7	6	6	1	12
1	7	999	999	10	13	31	17	27	34	23	6	6	6	1	14	5	7	5	1	13
0	4	999	999	6	8	34	12	25	23	13	5	5	5	2	12	7	5	1	1	15
0	999	999	999	8	8	28	16	21	18	13	6	7	6	1	14	7	7	5	2	13
1	10	11	11	8	11	39	20	27	26	18	7	5	4	1	12	7	3	4	1	13
1	2	3.5	4	6	1	25	9	22	19	17	7	9	6	2	14	8	8	5	2	15
1	0	5.5	4	5	4	16	8	21	15	8	9	11	7	5	9	10	11	10	7	8
1	9	8	11	10	8	38	18	27	32	25	7	7	3	2	12	8	9	1	2	13
1	3	3.5	11	7	9	999	999	999	999	999	8	3	5	1	13	7	4	7	2	14
1	999	999	999	999	999	999	999	999	999	999	6	4	2	2	12	6	5	4	2	14
0	5	9.5	10	8	11	33	13	25	21	16	6	6	6	2	12	6	5	2	3	15
1	999	999	999	999	999	31	19	23	23	20	999	999	999	999	999	999	999	999	999	999
0	12	8	8	8	11	23	15	27	25	18	10	3	1	4	12	11	4	2	1	15
1	2	0	3	4	5	12	12	26	23	18	6	8	7	1	14	999	999	999	999	999
1	11	7.5	13	9	9	30	18	29	22	22	5	5	5	1	14	6	4	1	2	15
0	10	8	12	9	11	30	20	29	30	20	7	7	4	1	11	10	7	2	2	11
1	999	999	999	999	999	999	999	999	999	999	10	9	4	3	8	8	4	5	1	14
1	4	10	5	8	11	36	13	29	29	20	7	7	3	3	12	8	4	1	1	14
0	999	999	999	999	999	999	999	999	999	999	999	999	999	999	999	6	3	2	2	15
1	2	0	4	4	3	7	7	23	17	16	7	6	6	3	13	8	7	6	4	7
1	3	9	999	5	7	24	11	23	19	12	6	3	6	2	13	8	4	6	3	14
1	0	3	7	4	6	25	14	20	17	8	7	9	9	4	9	6	6	4	2	9
0	2	5.5	4	6	10	999	999	999	999	999	6	5	2	3	14	5	4	2	2	15
1	11	9	7	7	12	37	19	28	29	21	6	6	4	3	13	5	5	3	1	12
1	10	12	12	9	11	34	18	25	21	20	8	6	6	2	14	5	5	6	4	10
0	11	11.5	11	8	10	999	999	999	999	999	6	7	3	1	15	999	999	999	999	999
1	4	9.5	6	6	3	32	14	21	12	8	999	999	999	999	999	5	4	3	1	13
0	8	9.5	10	6	5	31	15	24	22	14	11	11	7	3	14	7	8	7	3	15
1	0	0	0	0	4	12	6	18	12	9	6	3	4	7	12	11	4	6	5	13
1	0	999	999	999	999	22	8	20	20	14	8	9	6	3	12	9	4	7	2	15
1	9	12	10	9	10	35	16	25	21	21	6	6	1	1	13	5	6	3	1	14
1	999	999	999	999	7	18	7	20	14	11	11	9	6	2	13	8	10	5	1	10
1	999	999	999	999	999	999	999	999	999	999	8	4	2	3	14	999	999	999	999	999
1	8	6.5	5	8	9	18	14	26	25	19	7	8	5	1	12	6	7	8	1	11
0	10	10	10	7	9	33	11	25	25	16	7	3	5	2	12	7	4	6	3	14
1	999	999	999	999	999	999	999	999	999	999	6	10	7	6	9	999	999	999	999	999
1	999	999	999	999	999	14	8	13	14	1	999	999	999	999	999	999	999	999	999	999
0	14	7.5	7	9	10	38	15	26	25	16	11	5	8	2	14	6	5	1	2	14
1	2	9.5	0	5	5	28	10	20	16	6	8	7	5	5	11	7	9	6	2	11
1	0	0.5	0	4	5	28	12	20	17	8	7	8	6	5	12	11	8	10	7	11
1	2	7.5	6	4	1	999	999	999	999	999	5	7	3	6	13	999	999	999	999	999
0	6	11.5	9	8	11	33	13	28	20	21	7	8	3	1	14	9	6	5	1	15
0	999	999	999	999	999	999	999	999	999	999	6	6	8	1	13	8	8	7	1	12
0	10	999	999	7	4	26	13	24	22	9	5	8	6	2	12	7	11	6	4	13
1	7	10	5	5	7	999	999	999	999	999	8	5	8	5	11	999	999	999	999	999
0	13	9.5	12	8	9	999	999	999	999	999	6	8	3	1	12	999	999	999	999	999
1	2	12	12	6	5	37	15	24	18	14	7	6	3	3	13	5	8	7	2	13
1	11	6	14	8	13	35	22	26	33	21	5	8	6	3	12	7	5	5	2	14
0	10	11	10	7	9	26	13	23	23	19	7	6	6	2	13	5	5	6	3	13
1	6	2	6	6	4	999	999	999	999	999	7	6	6	2	14	999	999	999	999	999
1	2	12	7	7	11	23	13	30	25	20	6	4	4	1	14	5	4	4	2	15
1	5	7.5	1	5	10	25	8	18	11	3	8	5	4	3	11	5	6	3	1	13
1	7	3	7	6	11	36	12	26	23	15	6	6	5	2	13	6	6	5	1	15
0	999	999	999	0	1	14	8	18	14	8	7	9	8	3	14	7	5	7	1	14
0	7	8.5	7	10	10	17	13	25	20	17	7	5	6	3	14	8	3	6	2	15
1	10	10.5	8	8	10	32	19	28	30	18	5	4	2	2	13	6	3	1	1	13
1	1	7.5	0	8	7	32	10	22	18	12	10	11	7	5	11	13	11	10	9	10
0	8	12	5	8	7	999	999	999	999	999	7	3	3	4	14	9	3	6	5	15
1	0	2	0	6	1	15	8	21	16	10	5	9	8	4	10	11	4	8	3	14
1	5	8.5	4	3	6	999	999	999	999	999	6	8	6	1	13	999	999	999	999	999
1	2	6	5	4	4	18	8	16	15	2	6	3	1	3	13	9	3	4	2	15
1	4	5	7	7	5	26	14	23	24	18	7	5	3	1	15	6	7	7	2	15
1	9	5	9	7	8	30	17	26	21	19	6	7	6	2	15	5	4	1	1	14
0	8	999	999	6	11	28	13	25	22	16	5	4	5	2	10	5	4	5	1	13
1	6	6	7	6	7	23	14	23	20	15	8	4	5	2	15	999	999	999	999	999
1	7	8.5	7	6	10	18	14	23	22	17	5	5	3	2	12	6	5	2	1	15
1	999	999	999	999	999	999	999	999	999	999	8	5	7	3	11	999	999	999	999	999
0	5	999	999	6	10	40	22	28	28	22	6	4	1	2	15	6	3	1	2	15
0	7	6.5	9	9	11	999	999	999	999	999	9	5	7	5	13	999	999	999	999	999
1	11	8.5	13	9	8	36	16	27	23	19	7	4	3	1	15	7	3	3	1	15
1	5	9	7	6	5	30	11	21	18	13	8	8	5	2	13	999	999	999	999	999
0	10	9.5	7	8	11	28	16	26	32	18	7	10	6	2	10	10	10	8	8	11
0	999	999	999	999	8	33	18	28	27	16	6	3	3	2	15	6	3	1	1	15
1	4	5	3	8	8	34	19	26	24	21	6	7	3	1	15	6	7	2	1	14
1	14	8	8	9	8	36	16	24	24	19	9	10	6	2	13	11	9	7	2	14
1	12	999	999	7	4	35	10	21	17	14	7	7	5	2	12	9	5	4	4	12
0	8	11	5	5	8	33	17	25	22	18	9	4	3	5	14	7	3	1	1	14
0	10	8.5	6	8	11	25	16	26	21	20	6	7	8	2	12	9	6	5	1	13
1	999	999	999	999	999	999	999	999	999	999	7	8	6	3	12	6	5	3	3	13
1	7	9	7	5	13	30	18	24	27	15	8	7	6	2	11	5	6	4	1	15
1	5	7.5	2	7	10	24	10	24	21	13	7	8	6	2	12	9	6	6	2	12
1	999	999	999	999	999	23	13	25	18	9	999	999	999	999	999	5	7	8	2	11
0	0	5.5	4	7	7	19	13	24	23	17	7	5	3	3	13	7	7	5	1	13
0	999	999	999	999	999	37	20	28	32	22	999	999	999	999	999	6	7	7	3	14
1	13	7	10	8	12	999	999	999	999	999	999	999	999	999	999	999	999	999	999	999
1	0	999	999	8	11	26	11	25	20	12	6	6	4	4	12	9	4	4	2	15
0	11	11	9	10	9	31	18	29	25	18	6	4	1	2	13	999	999	999	999	999
1	10	11	4	5	8	999	999	999	999	999	6	9	5	2	12	5	3	5	2	15
1	5	8.5	7	9	12	26	17	27	30	20	8	6	2	3	12	6	7	3	3	12
1	9	8	8	7	10	38	14	28	27	19	5	3	1	1	15	5	3	1	1	15
0	5	9.5	9	7	9	37	15	25	25	17	7	6	4	3	11	7	5	4	2	11
0	999	999	999	999	8	42	19	29	22	17	8	6	2	5	11	7	6	2	2	14
0	999	999	999	999	999	26	14	20	20	15	8	7	5	1	15	999	999	999	999	999
0	12	8	9	8	8	999	999	999	999	999	5	5	4	2	14	999	999	999	999	999
1	11	7	12	10	10	31	19	29	29	16	5	4	2	3	13	5	3	3	1	14
0	15	8	12	7	10	35	19	27	27	19	7	7	3	1	15	7	6	5	1	12
0	999	999	999	999	999	999	999	999	999	999	12	8	4	2	11	9	10	8	2	9
0	12	12	6	9	6	999	999	999	999	999	7	6	5	1	14	11	6	8	1	11
1	5	4	8	6	8	28	12	25	19	18	5	6	6	2	13	6	4	5	2	13
0	6	7.5	6	8	8	26	13	24	25	16	7	7	4	3	11	6	6	5	1	12
1	3	10	6	7	7	20	8	22	19	3	6	4	6	1	12	999	999	999	999	999
0	4	999	999	5	7	19	11	21	23	15	6	4	6	2	13	7	5	7	1	13
0	999	999	999	7	7	18	15	24	21	12	10	8	6	1	11	8	7	4	3	11
0	3	5	7	5	5	35	12	23	14	10	5	5	3	1	13	5	4	3	2	15
1	999	0	999	4	6	13	9	19	17	4	5	4	2	2	13	7	5	3	1	14
0	7	10	8	6	10	19	16	24	24	14	8	3	4	6	12	9	3	4	4	14
1	11	11	11	8	12	45	23	30	30	17	8	3	2	3	13	8	3	1	4	15
1	999	999	999	999	999	999	999	999	999	999	8	9	5	3	15	999	999	999	999	999
0	10	8.5	9	8	9	999	999	999	999	999	10	7	3	2	13	7	3	2	1	14
0	10	5.5	7	10	13	19	13	26	21	11	6	5	1	3	13	8	6	4	3	11
0	4	3	4	8	8	32	13	25	23	13	7	8	11	1	12	13	6	9	1	14
0	14	11	5	9	12	29	11	28	24	16	7	3	7	1	15	6	3	4	2	15
0	1	4.5	4	4	11	25	15	26	26	17	9	7	5	1	13	8	4	3	2	15
0	999	999	999	999	999	21	13	25	19	15	6	4	2	1	13	8	4	1	1	14
1	999	999	999	999	999	999	999	999	999	999	6	6	6	4	13	999	999	999	999	999
1	7	9	7	5	3	37	14	26	22	14	6	5	4	1	13	999	999	999	999	999
0	11	8	11	7	10	38	20	25	26	13	7	5	5	1	11	10	3	4	2	12
1	8	11.5	8	7	12	35	14	26	27	20	5	8	7	1	11	6	6	5	1	14
0	8	11.5	8	8	12	27	17	28	24	20	5	3	1	2	15	6	3	1	3	15
1	7	4.5	7	4	3	27	15	22	25	14	5	6	6	2	14	999	999	999	999	999
1	7	7	7	6	7	33	13	25	25	12	13	8	9	8	12	11	10	10	7	12
1	13	9.5	7	8	10	31	14	26	25	17	6	8	3	1	12	6	4	2	1	15
0	10	5.5	8	8	12	35	19	27	34	21	8	6	3	3	14	999	999	999	999	999
1	7	8	10	10	12	39	21	26	24	17	999	999	999	999	999	999	999	999	999	999
0	12	8	3	10	9	999	999	999	999	999	6	5	5	3	12	999	999	999	999	999
0	7	12	8	8	9	37	16	22	16	16	6	5	6	1	11	6	6	6	2	13
1	999	8	999	7	9	29	21	25	27	20	7	9	5	2	14	999	999	999	999	999
1	2	5.5	5	6	8	26	17	25	21	18	999	999	999	999	999	11	4	4	1	13
0	9	10.5	9	9	11	39	15	19	27	18	5	3	5	0	15	8	5	7	2	15
1	999	999	999	999	999	999	999	999	999	999	8	6	4	3	15	999	999	999	999	999
0	8	6	7	7	6	35	14	21	19	16	6	7	2	1	12	6	5	7	2	14
1	8	10.5	7	8	9	37	15	29	34	17	8	7	6	3	10	11	6	5	4	12
1	5	4	10	10	9	33	16	26	24	20	6	8	5	5	13	9	6	6	1	11
0	4	5	6	6	7	26	10	21	17	8	9	3	3	4	14	8	6	4	3	14
1	7	9	6	7	11	31	15	25	20	15	5	6	7	1	12	6	5	6	1	14
0	8	7	7	7	9	999	999	999	999	999	5	6	6	2	13	999	999	999	999	999
0	8	8	6	8	10	34	18	25	23	13	6	6	2	2	14	999	999	999	999	999
0	999	999	999	7	999	30	15	26	24	18	7	6	1	1	15	5	8	1	2	13
1	11	5.5	5	8	10	36	14	23	26	19	11	6	1	1	11	7	5	3	1	14
0	999	999	999	5	4	20	7	22	19	7	7	3	5	1	14	8	5	5	1	14
1	6	7	8	5	6	25	13	24	20	15	999	999	999	999	999	10	5	4	3	13
1	15	6.5	6	10	5	32	17	26	26	20	6	10	6	1	11	5	7	7	2	11
0	999	999	999	999	999	999	999	999	999	999	9	10	5	1	10	999	999	999	999	999
1	4	999	999	7	6	33	19	25	24	17	12	4	5	5	11	9	4	8	3	13
0	10	9.5	9	8	12	25	15	26	21	19	9	8	4	2	13	12	7	2	2	14
1	11	5	5	6	7	23	13	26	23	17	8	6	9	1	13	6	6	11	3	11
0	7	4	5	5	7	28	14	24	26	14	7	5	4	5	15	5	4	4	3	14
1	6	4.5	6	7	11	22	18	31	24	21	7	6	2	5	10	12	6	5	5	8
1	12	12	6	8	10	37	18	27	23	19	6	6	3	2	9	5	4	4	1	10
1	5	5.5	6	6	7	999	999	999	999	999	7	7	7	3	15	999	999	999	999	999
0	2	3	4	8	1	19	9	23	25	13	7	6	6	1	11	6	6	4	1	12
1	8	7	3	7	8	30	16	26	25	20	999	999	999	999	999	5	3	3	1	15
1	0	5	2	4	3	33	10	19	20	10	6	11	8	4	11	5	8	7	2	12
1	999	999	999	999	999	9	11	24	11	8	9	11	9	3	11	8	7	7	3	9
1	999	999	13	999	10	999	999	999	999	999	7	3	1	2	13	999	999	999	999	999
1	1	4	5	6	3	13	8	21	14	2	5	5	999	2	14	5	5	2	1	15
1	0	999	999	7	9	33	13	25	26	16	7	5	3	2	15	6	8	3	1	14
1	999	999	999	999	999	999	999	999	999	999	6	5	5	3	10	999	999	999	999	999
0	8	7	6	7	9	999	999	999	999	999	999	999	999	999	999	999	999	999	999	999
0	11	8	6	10	10	23	15	26	29	18	6	7	6	2	12	5	6	4	2	14
0	10	11	8	9	9	999	999	999	999	999	7	4	2	3	14	999	999	999	999	999
1	999	999	999	5	4	23	8	13	14	8	5	4	3	3	14	6	6	6	2	13
0	3	9	5	9	0	31	17	24	24	18	6	8	9	3	11	999	999	999	999	999
1	8	1.5	4	8	10	13	7	22	23	13	6	6	5	1	12	5	7	7	1	12
1	999	999	999	999	999	31	17	26	18	17	5	7	3	1	11	5	5	3	2	15
1	9	11	7	9	12	32	21	30	31	22	8	5	4	2	14	999	999	999	999	999
1	5	8	7	8	9	999	999	999	999	999	999	999	999	999	999	999	999	999	999	999
1	999	0	0	1	6	5	8	22	13	7	5	8	4	1	15	6	7	7	3	15
1	999	999	999	999	999	999	999	999	999	999	6	6	5	0	14	7	7	4	1	14
1	9	10.5	10	7	9	32	19	27	27	17	5	5	3	2	12	5	4	1	1	15
0	6	5.5	5	6	11	17	15	26	21	13	7	4	5	4	11	7	3	4	1	14
1	9	12	7	8	10	27	16	28	25	15	5	7	6	1	12	8	8	3	2	13
0	7	7	3	5	3	25	12	20	19	11	6	8	8	3	11	8	5	4	2	12
1	4	10.5	6	6	9	27	14	23	28	15	7	5	4	7	10	11	4	8	7	11
1	7	6	6	8	9	33	16	28	29	17	6	7	6	2	10	6	8	7	5	9
1	4	6.5	7	5	6	999	999	999	999	999	8	7	4	2	11	999	999	999	999	999
1	1	0	4	7	5	32	17	24	24	12	6	9	5	1	13	5	7	6	3	14
1	9	8.5	7	8	10	30	22	23	25	15	7	7	3	1	14	7	5	2	1	15
1	2	3	2	9	9	23	9	23	20	11	9	10	9	7	11	9	7	7	2	14
1	10	11	9	9	8	33	25	28	29	20	999	999	999	999	999	7	4	2	3	15
0	4	999	999	7	8	27	14	28	24	16	6	4	1	2	14	6	3	1	1	15
1	5	10.5	4	8	2	29	14	27	30	17	5	5	6	1	13	999	999	999	999	999
1	999	999	999	5	12	29	12	27	22	13	5	4	7	2	14	5	5	7	3	14
1	999	999	999	999	999	17	13	22	17	12	9	5	2	2	12	8	5	3	3	10
1	21	11.5	7	7	10	32	18	30	33	19	8	7	6	3	12	9	4	2	1	13
0	8	9.5	5	8	2	39	18	24	12	15	6	4	2	2	15	999	999	999	999	999
1	0	0	0	1	1	11	5	21	14	9	7	8	11	2	12	5	10	10	7	14
0	8	9.5	4	8	8	26	10	29	24	15	7	5	4	4	10	9	4	4	2	13
1	5	5	5	6	6	28	13	26	24	14	6	5	10	3	13	8	4	4	2	14
1	8	11.5	5	6	12	34	15	26	26	14	5	8	5	2	14	5	4	6	1	15
0	0	5	4	5	4	18	7	19	16	11	6	7	3	2	12	7	5	3	1	15
1	9	10	11	9	8	35	17	26	28	15	7	4	4	1	12	8	5	4	1	14
1	999	999	999	999	999	33	14	24	21	16	999	999	999	999	999	5	4	3	2	14
1	8	5.5	4	7	4	18	11	24	22	10	5	5	4	2	13	9	7	7	2	13
